# Supplementary material for: Great ape Y Chromosome and mitochondrial DNA phylogenies reflect subspecies structure and patterns of mating and dispersal
Source: Genome Res. 2016 Apr;26(4):427–39. doi: 10.1101/gr.198754.115 (PMC4817767; doi:10.1101/gr.198754.115)
Supplement: Supplemental Material [file supp_gr.198754.115_SupplementalFileS1_mtDNA_seq.txt]

Supplemental File S1. Mitochondrial DNA sequences without the D-Loop region for the 19 great ape samples.

>PPA_Bono
GTTTATGTAGCTTACCCCCTTAAAGCAATACACTGAAAATGTTTCGACGGGTTTATATCACCCCATAAACAAACAGGTTTGGTCCTAGCCTTTCTATTAGCTCTTAGTAAGATTACACATGCAAGCATCCCCGTCCCAGTGAGTCACCCTCTAAATCACCATGATCAAAAGGAACAAGTATCAAGCACACAGCAATGCAGCTCAAGACGCTTAGCCTAGCCACACCCCCACGGGAGACAGCAGTGATAAACCTTTAGCAATAAACGAAAGTTTAACTAAGCCATACTAACCCTAGGGTTGGTCAATTTCGTGCCAGCTACCGCGGTCACACGATTAACCCAAGTCAATAGAAACCGGCGTAAAGAGTGTTTTAGATCAACCCCCCCCAATAAAGCTAAAATTCACCTGAGTTGTAAAAAACTCCAGCTGATACAAAATAAACTACGAAAGTGGCTTTAACACATCTGAACACACAATAGCTAAGACCCAAACTGGGATTAGATACCCCACTATGCTTAGCCCTAAACCTCAACAGTTAAATTAACAAAACTGCTCGCCAGAACACTACGAGCCACAGCTTAAAACTCAAAGGACCTGGCGGTGCTTCATATCCCTCTAGAGGAGCCTGTTCTGTAATCGATAAACCCCGATCAACCTCACCGCCTCTTGCTCAGCCTATATACCGCCATCTTCAGCAAACCCTGATGAAGGTTACAAAGTAAGCGCAAGTACCCACGTAAAGACGTTAGGTCAAGGTGTAGCCTATGAGGCGGCAAGAAATGGGCTACATTTTCTACCCCAGAAAATTACGATAACCCTTATGAAACCTAAGGGTCGAAGGTGGATTTAGCAGTAAACTAAGAGTAGAGTGCTTAGTTGAACAGGGCCCTGAAGCGCGTACACACCGCCCGTCACCCTCCTCAAGTATACTTCAAAGGATATTTAACTTAAACCCCCTACGCATTTATATAGAGGAGATAAGTCGTAACATGGTAAGTGTACTGGAAAGTGCACTTGGACGAACCAGAGTGTAGCTTAACATAAAGCACCCAACTTACACTTAGGAGATTTCAACTCAACTTGACCACTCTGAGCCAAACCTAGCCCCAAACCCCCTCCACCCTACTACCAAACAACCTTAACCAAACCATTTACCCAAATAAAGTATAGGCGATAGAAATTGTAAATCGGCGCAATAGATATAGTACCGCAAGGGAAAGATGAAAAATTACACCCAAGCATAATACAGCAAGGACTAACCCCTGTACCTTTTGCATAATGAATTAACTAGAAATAACTTTGCAAAGAGAACTAAAGCCAAGATCCCCGAAACCAGACGAGCTACCTAAGAACAGCTAAAAGAGCACACCCGTCTATGTAGCAAAATAGTGGGAAGATTTATAGGTAGAGGCGACAAACCTACCGAGCCTGGTGATAGCTGGTTGTCCAAGATAGAATCTTAGTTCAACTTTAAATTTACCTACAGAACCCTCTAAATCCCCCTGTAAATTTAACTGTTAGTCCAAAGAGGAACAGCTCTTTAGACACTAGGAAAAAACCTTATGAAGAGAGTAAAAAATTTAATGCCCATAGTAGGCCTAAAAGCAGCCACCAATTAAGAAAGCGTTCAAGCTCAACACCCACAACCTCAAAAAATCCCAAGCATACAACCGAACTCCTTACACTCAATTGGACCAATCTATTACCCCATAGAAGAGCTAATGTTAGTATAAGTAACATGAAAACATTCTCCTCCGCATAAGCCTACATCAGACCAAAATATTAAACTGACAATTAACAGCCCAATATCTACAATCAACCAACAAGCCGTTATTACCCCCACTGTTAACCCAACACAGGCATGCACACAAGGAAAGGTTAAAAAAAGTAAAAGGAACTCGGCAAATCTTACCCCGCCTGTTTACCAAAAACATCACCTCTAGCATTACCAGTATTAGAGGCACCGCCTGCCCGGTGACATATGTTTAACGGCCGCGGTACCCTAACCGTGCAAAGGTAGCATAATCACTTGTTCCTTAAATAGGGACTTGTATGAATGGCTCCACGAGGGTTTAGCTGTCTCTTACTTTCAACCAGTGAAATTGACCTACCCGTGAAGAGGCGGGCATAACATAGCAAGACGAGAAGACCCTATGGAGCTTTAATTCATTAATGCAAACAATACTTAACAAACCCACAGGTCCTAAACTATTAAACCTGCATTAAAAATTTCGGTTGGGGCGACCTCGGAGCACAACCCAACCTCCGAGCAACACATGCTAAGACCTCACCAGTCAAAGCGAATTATTACATCCAATTGATCCAATTACTTGACCAACGGAACAAGTTACCCTAGGGATAACAGCGCAATCCTATTCCAGAGTCCATATCAACAATAGGGTTTACGACCTCGATGTTGGATCAGGACATCCCGATGGTGCAGCCGCTATTAAAGGTTCGTTTGTTCAACGATTAAAGTCCTACGTGATCTGAGTTCAGACCGGAGTAATCCAGGTCGGTTTCTATCTGTTCTAAATTTCTCCCTGTACGAAAGGACAAGAGAAATGGGGCCTACTTCACAAAGCGCCTCCCCCAATAAATGATATTATCTCAATTTAACACCACACCTACACCCACTCAAGAACAGAGTTTGTTAAGATGGCAGAGCCCGGTAATCGCATAAAACTTAAAACTTTACAATCAGAGGTTCAATTCCTCTTCTTAACAACACACCCATGACTAACCTCCTACTCCTCATTGTACCTGTCCTAATCGCAATAGCATTCCTAATGCTAACCGAACGAAAAATCCTAGGCTACATACAACTACGCAAAGGCCCCAACATTGTAGGCCCCTACGGACTATTACAGCCTTTCGCTGACGCCATAAAACTCTTCACCAAAGAACCCTTAAAACCCTCCACCTCAACTATTACCCTCTATATTACCGCCCCAACCTTAGCCCTGACCATCGCCCTCTTACTATGAACCCCTCTCCCCATGCCCAACCCCCTAGTCAATCTTAACTTAGGCCTCCTATTTATTCTAGCCACCTCTAGCCTAGCCGTTTACTCAATCCTCTGATCAGGATGAGCATCAAACTCGAACTACGCCTTAATCGGTGCATTACGAGCAGTAGCCCAAACAATCTCATACGAAGTCACTCTAGCCATTATTCTACTATCAACGCTACTAATAAGTGGCTCCTTCAATCTCTCTACCCTTATCACAACACAAGAACACCTCTGACTAATCCTGCCAACATGACCTTTGGCCATAATATGATTTATCTCTACACTAGCAGAAACCAACCGGACTCCCTTCGACCTTACTGAAGGAGAATCTGAACTAGTCTCAGGCTTCAACATCGAATATGCCGCAGGCCCATTTGCCCTATTCTTTATAGCCGAATACATAAACATTATTATAATAAACACCCTCACTGCTACAATCTTCCTAGGAACAACATACAATACGCACTCCCCTGAACTCTACACGACATACTTTGTCACCAAGGCTCTACTTTTAACCTCCCTGTTCCTATGAATTCGAACAACATATCCCCGATTTCGCTACGACCAACTCATACACCTCCTATGAAAAAACTTCCTACCACTCACCCTAGCATCACTCATGTGATATATTTCCATACCCACTACAATCTCCAGCATCCCCCCTCAAACCTAAGAAATATGTCTGATAAAAGAATTACTTTGATAGAGTAAATAATAGGAGTTTAAATCCCCTTATTTCTAGGACTATGAGAGTCGAACCCATCCCTGAGAATCCAAAATTCTCCGTGCCACCTATCACACCCCATCCTAAAGTAAGGTCAGCTAAATAAGCTATCGGGCCCATACCCCGAAAATGTTGGTTATACCCTTCCCGTACTAATTAATCCCCTAGCCCAACCCATCATCTACTCTACCATCTTCGCAGGCACATTCATTACAGTGCTAAGCTCACACTGATTTTTCACCTGAGTAGGCCTAGAAATAAATATACTAGCTTTTATCCCAGTCCTAACCAAAAAAATAAGCCCCCGCTCCACAGAAGCTGCCATCAAATACTTTCTCACACAAGCAACCGCGTCCATGATTCTCCTAATAGCTATCCTCTCCAACAACATACTCTCCGGACAATGAACCATAACCAACACTACCAATCAATACTCATCATTAATAATTATAACAGCTATGGCAATAAAACTAGGTATAGCCCCCTTTCACTTCTGAGTTCCAGAAGTTACCCAAGGCACCCCCCTAATATCCGGCCTACTCCTCCTCACATGACAAAAACTAGCCCCCATCTCAATTATATACCAAATATCCTCATCACTGAACGTAAACCTTCTCCTCACCCTTTCAATCTTGTCCATTATAGCAGGCAGCTGAGGCGGACTAAACCAAACCCAACTACGCAAAATCCTAGCATACTCCTCAATCACCCACATAGGCTGAATAATAGCAGTTCTACCATACAACCCTAACATAACCATTCTTAATTTAACTATTTATATCATCCTAACTACTACCACATTCCTGCTACTCAACTTAAACTCCAGCACCACAACCCTACTACTATCTCGCACCTGAAACAAGCTAACATGACTAACTCCTCTAATCCCATCCACCCTCCTCTCCCTAGGAGGCCTACCCCCACTAACCGGCTTCTTGCCCAAATGAGTCATCATCGAAGAATTCACAAAAAATAATAGCCTCATTATCCCCACCACCATAGCCATCATCACTCTCCTTAACCTCTATTTCTACCTCCGCCTAATCTACTCCACCTCGATTACACTACTTCCTATATCCAATAATGTAAAAATAAAATGACAATTTGAACATACAAAACCTACCCCCTTCCTCCCTACACTCATCACCCTTACCACACTACTTCTACCCATCTCCCCTTTCATACTAATGATCTTATAGAAATTTAGGTTAAACACAGACCAAGAGCCTTCAAAGCTCTCAGTAAGTTACAATACTTAATTTCTGCAACAACTAAGGACTGCAAAACCCCACTCTGCATCAACTGAACGCAAATCAGCCACTTTAATTAAGCTAAGCCCTTACTAGATTAATGGGACTTAAACCCACAAACATTTAGTTAACAGCTAAACACCCTAATCAGCTGGCTTCAATCTACTTCTCCCGCCGCAAGAAAAAAAGGCGGGAGAAGCCCCGGCAGGTTTGAAGCTGCTTCTTTGAATTTGCAATTCAATATGAAAATCACCTCAGAGCTGGTAAAAAGAGGCTTAACCCCTGTCTTTAGATTTACAGTCCAATGCTTCACTCAGCCATTTTACCCACCCTACTGATGTTCACCGACCGCTGACTATTCTCTACAAACCACAAAGATATTGGAACACTATACCTACTATTCGGCGCATGAGCTGGAGTTCTGGGCACAGCCCTAAGTCTCCTTATTCGAGCTGAATTAGGCCAACCAGGCAACCTTCTAGGTAACGACCACATCTATAATGTCATTGTCACAGCCCATGCGTTCGTAATAATCTTTTTCATAGTAATACCTATCATAATCGGAGGCTTCGGCAACTGGCTAGTTCCCTTGATAATTGGTGCCCCCGACATGGCATTCCCCCGTATAAACAACATAAGCTTCTGACTCCTACCCCCTTCTCTCCTACTTCTACTTGCATCTGCCATAGTAGAAGCCGGCGCCGGAACAGGTTGGACAGTCTACCCTCCCTTAGCAGGAAACTATTCGCATCCTGGAGCCTCCGTAGACCTAACCATCTTCTCCTTGCACCTGGCAGGCGTCTCCTCTATCCTAGGAGCCATTAACTTCATCACAACAATCATTAATATAAAACCTCCTGCCATAACCCAATACCAAACACCCCTTTTCGTCTGATCCGTCCTAATTACAGCAGTCTTACTTCTCCTATCCCTCCCAGTCCTAGCTGCTGGCATCACCATACTATTAACAGATCGTAACCTCAACACTACCTTCTTCGACCCAGCTGGGGGAGGAGACCCTATTCTATATCAACACTTATTCTGATTTTTTGGCCACCCCGAAGTTTACATTCTTATCCTACCAGGCTTCGGAATAATTTCCCACATTGTAACTTATTACTCAGGAAAAAAAGAACCATTCGGATACATAGGCATGGTTTGAGCTATAATATCAATTGGTTTCCTAGGGTTTATTGTGTGAGCACACCATATATTTACAGTAGGAATAGACGTAGACACACGAGCCTATTTCACTTCCGCTACCATAATCATTGCTATTCCTACCGGCGTCAAAGTATTCAGCTGGCTCGCTACACTTCACGGAAGCAATATGAAATGATCTGCCGCAGTACTCTGAGCCCTAGGGTTCATCTTTCTCTTCACCGTGGGTGGCCTAACCGGTATTGTACTAGCAAACTCATCATTAGACATCGTACTACACGACACATATTACGTCGTAGCCCACTTCCACTACGTCCTATCAATAGGAGCTGTATTCGCCATCATAGGAGGCTTCATTCACTGATTCCCCCTATTTTCAGGCTATACCCTAGACCAAACCTATGCCAAAATCCAATTTGCCATCATATTCATTGGCGTAAACCTAACCTTCTTCCCACAACACTTCCTTGGCCTGTCTGGAATGCCCCGACGTTACTCGGACTACCCTGATGCATACACCACATGAAATGTCCTATCATCCGTAGGCTCATTCATCTCCCTAACGGCAGTAATATTAATAATTTTCATAATTTGAGAAGCCTTTGCTTCAAAACGAAAAGTCCTAATAGTAGAAGAGCCCTCCGCAAACCTGGAGTGACTGTATGGATGCCCCCCACCCTACCACACGTTCGAAGAACCCGTGTACATAAAATCTAGACAAAAAAGGAAGGAATCGAACCCCCTAAAGCTGGTTTCAAGCCAACCCCATGACCCCCATGACTTTTTCAAAAAGATATTAGAAAAACTATTTCATAACTTTGTCAAAGTTAAATTACAGGTTAAACCCCGTATATCTTAATGGCACATGCAGCGCAAGTAGGTCTACAAGACGCCACTTCCCCTATCATAGAAGAACTTATTATCTTTCATGACCATGCCCTCATAATTATCTTTCTCATCTGCTTCCTAGTCCTGTACGCCCTTTTCCTAACACTCACAACAAAACTAACTAATACTAGTATTTCAGACGCCCAGGAAATAGAAACCGTCTGAACTATCCTGCCCGCCATCATCCTAGTCCTTATTGCCCTTCCATCTCTACGTATCCTTTATATAACAGACGAGGTCAACGACCCCTCCTTTACTATTAAATCAATCGGCCATCAATGATATTGAACCTACGAATACACCGACTACGGCGGACTAATCTTCAACTCCTACATACTCCCCCCATTATTTCTAGAACCAGGCGACCTACGACTCCTTGACGTTGATAACCGGGTGGTCCTCCCAGTTGAAGCCCCCGTTCGTATAATAATTACATCACAAGATGTTCTACACTCATGAGCTATCCCCACATTAGGCCTAAAAACAGACGCAATTCCCGGACGCCTAAACCAAACCACTTTCACCGCCACACGACCAGGAGTATACTATGGCCAATGCTCAGAAATCTGTGGAGCAAACCACAGTTTTATACCCATCGTCCTAGAGTTAATCCCCCTAAAAATCTTTGAAATAGGACCCGTATTCACTCTATAACACCTTCTCTACCCCTCTCCAAAGCTCACTGTAAAGCTAACCTAGCATTAACCTTTTAAGTTAAAGATTAAGAGGACCAACACCTCTTTACAGTGAAATGCCCCAACTAAATACCGCCGTATGACCCACCACAATTACCCCTATACTCCTTACACTATTTCTTATCACCCAACTAAAAATATTAAACTCAAATTACCATCTACCCCCCTCACCAAAACCCATAAAAATAAAAAACTACAATAAACCCTGAGAACCAAAATGAACGAAAATCTATTCGCTTCATTCGCTGCCCCCACAATCCTAGGCCTACCCGCCGCAGTACTGATCATTCTATTCCCCCCTCTACTGGTTCCCACCTCTAAACATCTCATCAACAACCGACTAATTACCACCCAACAATGACTAATTCAACTGACCTCAAAACAAATAATAACTATACACAACACTAAAGGACGAACCTGATCTCTCATACTAGTATCCTTAATTATTTTTATTGCCACAACTAATCTTCTCGGACTTCTACCTCACTCATTCACACCAACCACCCAACTATCTATAAACCTAGCCATGGCTATCCCCCTATGAGCAGGCACAGTAGTCATAGGCTTTCGCTTTAAGACTAAAAATGCCCTAGCCCACTTCTTACCGCAAGGCACACCTACACCCCTTATCCCCATACTAATTATCATCGAAACTATCAGCCTATTCATTCAACCAATAGCCTTAGCCGTACGTCTAACCGCTAACATTACTGCAGGCCACCTACTCATGCACCTAATTGGAAGCGCCACACTAGCATTATCAACTATTAGTTTACCCTCCACACTCATTATCTTCACAATTCTAATCCTACTGACTGTTCTAGAAATCGCCGTTGCCTTAATCCAAGCCTACGTTTTTACACTTCTAGTGAGCCTCTACCTGCACGACAACACATAATGGCCCACCAATCACATGCTTATCATATAGTAAAACCCAGCCCATGGCCCCTAACAGGGGCCCTCTCAGCCCTCCTAATAACCTCTGGCCTAGCCATATGATTCCACTTCTACTCCACAACACTGCTCACACTAGGTTTACTAACTAACACATTAACCATATATCAATGATGACGCGATGTTATACGAGAGAGCACATACCAAGGCCACCACACACCACCCGTCCAAAAAGGTCTCCGATACGGAATAATTCTTTTCATTACCTCAGAAGTTTTTTTCTTTGCAGGATTTTTTTGAGCTTTCTACCACTCCAGCCTAGCCCCTACCCCCCAGCTAGGAGGACACTGACCCCCAACAGGTATTACCCCACTAAATCCCCTAGAAGTTCCACTCCTAAACACATCTGTATTACTCGCATCAGGAGTATCAATTACTTGAGCCCATCACAGCTTAATAGAAAATAACCGAAACCAAATAATTCAAGCACTACTCATTACAATTTTACTAGGTCTCTATTTCACCCTCCTACAAGCCTCAGAATACTTCGAATCCCCTTTTACCATTTCCGATGGCATCTACGGCTCAACATTCTTTGTAGCCACAGGCTTCCACGGGCTCCACGTCATTATTGGATCAACTTTCCTCACTATCTGCCTCATCCGCCAACTAATATTTCACTTCACATCCAAACATCACTTCGGCTTTGAAGCCGCCGCCTGATACTGGCACTTCGTAGATGTAGTCTGACTATTTCTATATGTCTCCATCTACTGATGAGGATCTTACTCTTTTAGTATAAGCAGTACCGTTAACTTCCAATTAACTAGTTTTGACAACATTCAAAAAAGAGTAATAAACTTCGTCCTAATTTTAATAACCAATACCCTTTTAGCCCTACTACTAATAATTATTACATTCTGATTACCACAACTCAACAGCTACATAGAAAAATCTAACCCTTACGAATGTGGCTTCGACCCTATATCCCCCGCTCGCGTCCCCTTCTCCATAAAATTTTTCCTAGTAGCCATCACCTTCCTATTATTTGACCTAGAAATTGCCCTCCTATTACCCTTACCATGAGCCCTACAAACAGCCAACCTACCACTAATAGTCATATCATCCCTCTTATTAATCACTATCCTAGCCCTAAGCCTCGCCTACGAATGATTACAAAAGGGGTTAGACTGAGCCGAATTGGTACATAGTTTAAACAAAACGAATGATTTCGACTCATTAGATTATGATAATCATATTTACCAAATGCCTCTTATTTATATAAATATTATACTAGCATTTACCATCTCACTTCTAGGAATACTAGTATACCGCTCACACCTAATATCTTCTCTACTATGCCTAGAAGGAATAATACTATCATTATTCATCATAGCCACCCTCATAACCCTCAATACCCACTCCCTCTTAGCCAATATTGTACCCATCACCATACTAGTCTTTGCTGCCTGCGAGGCAGCAGTAGGTCTAGCACTATTAGTTTCAATCTCTAACACGTATGGCCTAGACTACGTACATAATCTAAACCTACTCCAATGCTAAAACTAATTATCCCAACAATTATATTACTACCACTAACATGATTCTCTAAAAAACGTATAATTTGAATCAACACAACCACTCACAGCCTAATTATCAGCACCATTCCCCTACTATTTTTTAACCAAATCAACAACAACCTATTCAGCTGCTCCCTATCTTTCTCCTCCGACCCCCTAACAACCCCCCTCCTAATACTAACTGCCTGACTTCTACCCCTCACAATCATAGCAAGTCAGCGCCACCTATCCAACGAACCACCATCACGAAAAAAACTCTACCTCTCCATACTAATCTCCCTCCAAATCTCCTTAATTATAACATTCTCAGCCACAGAGCTAATTATATTTTACATCTTCTTCGAAACCACACTCATCCCCACCCTAGCCATCATCACCCGATGGGGTAACCAACCAGAACGCCTGAACGCAGGTACATACTTCCTATTCTATACCCTAGTAGGCTCCCTCCCCCTACTCATCGCGCTAATCTACACCCACAACACCCTAGGCTCACTAAATATCCTATTGCTCACCCTCACAGCCCAAGAACTATCAAACACCTGAGCCAACAACTTAATATGACTAGCGTACACGATAGCTTTCATGGTAAAAATACCCCTTTACGGACTCCACCTATGACTCCCTAAAGCCCATGTCGAAGCCCCTATTGCCGGATCAATGGTACTTGCTGCAGTACTCTTAAAATTAGGCGGCTATGGCATAATACGCCTCACACTCATTCTCAACCCCCTAACAAAACATATAGCCTATCCCTTCCTCATGTTATCCTTATGAGGCATAATCATAACAAGCTCCATCTGCCTGCGACAAACAGACCTAAAATCGCTCATTGCATACTCTTCAGTCAGCCACATAGCCCTCGTAGTAACAGCCATTCTCATCCAAACCCCCTGAAGCTTCACCGGCGCAGTCATTCTTATAATCGCCCACGGACTTACATCCTCATTACTATTCTGCCTAGCAAACTCAAATTACGAACGCACCCACAGTCGCATCATAATTCTCTCCCAAGGACTTCAAACTCTACTCCCACTAATAGCCTTTTGATGACTCCTAGCAAGCCTCGCCAACCTCGCCCTACCCCCCACCATTAATCTCCTAGGAGAACTCTCCGTGCTAGTAACCTCATTCTCCTGATCAAATACTACCCTCCTACTCACAGGATTCAACATACTAATTACAGCCCTGTACTCCCTCTACATGTTTACCACAACACAATGAGGCTCACTCACCCACCACATTAATAACATAAAACCCTCATTCACACGAGAAAACACTCTCATATTTATACACCTATCCCCCATCCTCCTCCTATCCCTCAATCCTGATATTATCACTGGGTTCACCTCCTGTAAATATAGTTTAACCAAAACATCAGATTGTGAATCTGACAACAGAGGCTCACGACCCCTTATTTACCGAGAAAGCTTATAAGAACTGCTAATTCATATCCCCATGCCTAACAACATGGCTTTCTCAACTTTTAAAGGATAACAGCCATCCGTTGGTCTTAGGCCCCAAAAATTTTGGTGCAACTCCAAATAAAAGTAATAACCATGTATACTACCATAACCACCTTAACCCTAACTCCCTTAATTCTCCCCATCCTCACCACCCTCATTAACCCTAACAAAAAAAACTCATATCCCCATTATGTGAAATCCATTATCGCGTCCACCTTTATCATTAGCCTTTTCCCCACAACAATATTCATATGCCTAGACCAAGAAGCTATTATCTCAAACTGGCACTGAGCAACAACCCAAACAACCCAGCTCTCCCTAAGCTTTAAACTAGACTACTTTTCCATAACATTTATCCCCGTAGCACTGTTCGTTACATGAGCCATCATAGAATTCTCACTATGATACATAAACTCAGACCCAAACATCAACCAATTCTTCAAATATTTACTTATCTTCCTAATTACCATACTAATCTTAGTCACCGCTAATAACCTATTCCAACTCTTCATTGGCTGAGAAGGAGTAGGAATTATATCCTTTCTACTCATTAGCTGATGGTACGCCCGAACAGATGCCAACACAGCAGCCATCCAAGCAATCCTATATAACCGCATCGGTGACATTGGTTTTATCCTAGCCCTAGCATGATTCCTCCTACACTCCAACTCATGAGACCCCCAACAAATAGTCCTCCTAAGTACTAATCCAAGCCTTACTCCACTACTAGGCTTCCTCCTAGCAGCAGCAGGCAAATCAGCCCAATTAGGCCTTCACCCCTGACTCCCCTCAGCCATAGAAGGCCCTACCCCCGTTTCAGCCCTACTCCACTCAAGCACCATAGTCGTAGCAGGAGTCTTCCTACTCATCCGCTTCCACCCCCTAGCAGAAAATAACCCACTAATCCAAACTCTCACGCTATGCCTAGGCGCTATCACCACCCTATTCGCAGCAATCTGCGCCCTTACACAAAATGACATCAAAAAAATCGTAGCCTTCTCCACTTCAAGTCAATTAGGACTCATAATAGTCACAATCGGTATCAACCAACCACACCTAGCATTCCTGCACATCTGCACCCATGCTTTTTTCAAAGCCATACTATTTATATGCTCCGGATCCATTATCCACAACCTCAACAATGAACAAGACATTCGAAAAATAGGAGGACTACTCAAAACCATACCCCTCACCTCAACCTCCCTCATCATTGGCAGCCTAGCATTAGCAGGAATACCTTTCCTCACAGGTTTCTACTCCAAAGACCTCATCATCGAAACTGCAAACATATCATACATAAACGCCTGAGCCCTATCTATTACTCTCATCGCCACCTCCCTAACAAGCGCCTACAGCACCCGAATAATTCTCCTCACCTTAATAGGTCAACCTCGCTTCCCAACCCTCACTAACATTAACGAAAACAACCCCACTCTATTAAATCCCATTAAACGCCTAACGATCGGAAGCTTATTTGCAGGATTTTTCATTACCAACAACATTCTCCCCATATCTACTTCCCAAATGACAATTCCCCTTTACTTGAAACTCACAGCCCTAAGCGTTACTTTCCTAGGACTTCTAACAGCCCTAGACCTCAATTACCTAACCAACAAACTCAAAATAAAATCCCCACCATATACATTTTACTTCTCTAATATGCTCGGATTCTATCCCAACATTATACACCGCTCAATCCCCTATCTAGGCCTTCTCACAAGCCAAAACCTGCCCCTACTCCTTCTAGACCTGACCTGACTAGAAAAACTACTACCCAAAACAATTTCACAGTACCAAGTCTCCGCTTCCATTACCACCTCAACCCAAAAAGGTATAATCAAACTTTATTTCCTCTCTTTTCTCTTCCCTCTCATCTTAACCTTACTCCTAATCATATAACCTATTCCCCCGAGCAATCTCAATTACAATGTATACACCAACAAATAATGTCCAACCAGTAACTACTACCAACCAACGCCCATAGTCATACAAAGCCCCCGCACCAATAGGATCCTCCCGAATTAGCCCCGGCCCCTCCCCTTCATAAATTATTCAACTTCCCACGCTATTAAAATTTACTACAACCACTACCCCATCATACTCTTTTACCCACAACACTAATCCTACCTCCATTGCCAGTCCCACTAAAACACTAACCAAAACCTCAACCCCTGACCCCCATGCCTCAGGGTACTCCTCAATAGCCATCGCCGTAGTATACCCAAAAACAACCATTATTCCCCCCAAATAAATTAAAAAAACTATTAAACCTATATAACCTCCCCCATAATTCAAAATGATAGTACACCCAACTACACCACTAACAATCAATACTAAGCCCCCATAAATAGGAGAAGGCTTAGAAGAAAACCCCACAAACCCTATTACTAAACTCACACTCAATAAAAATAAAACATATGTCATTATTCTCGCACGGACTACAACCACGACCAATGATATGAAAAACCATCGTTGTATTTCAACTACAAGAACACCAATGACCCCAACACGCAAAATCAACCCACTAATAAAATTAATTAATCACTCATTTATCGACCTCCCCACCCCATCCAATATTTCCACATGATGAAACTTCGGCTCACTTCTCGGCGCCTGCCTAATCCTTCAAATCACCACAGGACTATTCCTAGCTATACACTACTCACCAGACGCCTCAACCGCCTTCTCATCGATCGCCCACATTACCCGAGACGTAAACTATGGTTGAATCATCCGCTACCTTCACGCTAACGGCGCCTCAATATTTTTCATCTGCCTCTTCCTACACGTCGGTCGAGGCCTATATTACGGCTCATTTCTCTACCTAGAAACCTGAAACATTGGCATCATCCTCTTGCTCACAACCATAGCAACAGCCTTTATGGGCTATGTCCTCCCATGAGGCCAAATATCCTTCTGAGGGGCCACAGTAATTACAAACCTACTGTCCGCCATCCCATACATCGGAACAGACCTCGTCCAATGAGTCTGAGGAGGCTACTCAGTAGACAGCCCTACCCTTACACGATTCTTCACCCTCCACTTTATCCTACCCTTCATTATCACAGCCCTAACAACACTTCATCTCCTATTCTTACACGAAACAGGATCAAATAACCCCCTAGGAATCACCTCCCACTCCGACAAAATTACCTTCCACCCCTACTACACAATCAAAGATATCCTTGGTTTATTCCTTTTCCTCCTCGCCCTAATAGTATTAACACTATTTTCACCAGACCTCCTAGGCGATCCAGACAATTACACCCTAGCCAACCCCCTAATCACCCCACCCCACATTAAGCCCGAGTGGTATTTTCTATTTGCCTACACAATTCTCCGATCCGTCCCCAACAAACTAGGAGGTGTTCTCGCCCTACTACTATCTATCCTCATCCTAGCAGTAATCCCTATCCTCCACACATCCAAACAACAAAGCATAATATTTCGCCCACTAAGCCAACTGCTTTACTGACTCCTAGCCACAGACCTCCTTATCCTAACCTGAATCGGAGGACAACCAGTAAGCTACCCCTTCATCACCATCGGGCAAGTAGCATCCGTATTATACTTCACAACAATCCTAATCCTAATACCAATTATCTCCCTAATCGAAAACAAAATACTCGAATGAGCCTGCCCTTGTAGTATAAGCTAATACACCGGTCTTGTAAACCGGAAACGAAAACTTTATTCCAAGGACAAATCAGAGAAAAAGTCTTTAACTCCACCATCAGCACCCAAAGCTAAGATTCTAATTTAAACTATTCTCTG
>PPA_PPA2
GTTTATGTAGCTTACCCCCTTAAAGCAATACACTGAAAATGTTTCGACGGGTTTATATCACCCCATAAACAAACAGGTTTGGTCCTAGCCTTTCTATTAGCTCTTAGTAAGATTACACATGCAAGCATCCCCGTCCCAGTGAGTCACCCTCTAAATCACCATGATCAAAAGGAACAAGTATCAAGCACACAGCAATGCAGCTCAAGACGCTTAGCCTAGCCACACCCCCACGGGAGACAGCAGTGATAAACCTTTAGCAATAAACGAAAGTTTAACTAAGCCATACTAACCCTAGGGTTGGTCAATTTCGTGCCAGCTACCGCGGTCACACGATTAACCCAAGTCAATAGAAACCGGCGTAAAGAGTGTTTTAGATCAACCCCCCCCCCAATAAAGCTAAAATTCACCTGAGTTGTAAAAAACTCCAGCTGATACAAAATAAACTACGAAAGTGGCTTTAACACATCTGAACACACAATAGCTAAGACCCAAACTGGGATTAGATACCCCACTATGCTTAGCCCTAAACCTCAACAGTTAAATTAACAAAACTGCTCGCCAGAACACTACGAGCCACAGCTTAAAACTCAAAGGACCTGGCGGTGCTTCATATCCCTCTAGAGGAGCCTGTTCTGTAATCGATAAACCCCGATCAACCTCACCGCCTCTTGCTCAGCCTATATACCGCCATCTTCAGCAAACCCTGATGAAGGTTACAAAGTAAGCGCAAGTACCCACGTAAAGACGTTAGGTCAAGGTGTAGCCTATGAGGCGGCAAGAAATGGGCTACATTTTCTACCCCAGAAAATTACGATAACCCTTATGAAACCTAAGGGTCGAAGGTGGATTTAGCAGTAAACTAAGAGTAGAGTGCTTAGTTGAACAGGGCCCTGAAGCGCGTACACACCGCCCGTCACCCTCCTCAAGTATACTTCAAAGGATATTTAACTTAAACCCCCTACGCATTTATATAGAGGAGATAAGTCGTAACATGGTAAGTGTACTGGAAAGTGCACTTGGACGAACCAGAGTGTAGCTTAACATAAAGCACCCAACTTACACTTAGGAGATTTCAACTCAACTTGACCACTCTGAGCCAAACCTAGCCCCAAACCCCCTCCACCCTACTACCAAACAACCTTAACCAAACCATTTACCCAAATAAAGTATAGGCGATAGAAATTGTAAATCGGCGCAATAGATATAGTACCGCAAGGGAAAGATGAAAAATTACACCCAAGCATAATACAGCAAGGACTAACCCCTGTACCTTTTGCATAATGAATTAACTAGAAATAACTTTGCAAAGAGAACTAAAGCCAAGATCCCCGAAACCAGACGAGCTACCTAAGAACAGCTAAAAGAGCACACCCGTCTATGTAGCAAAATAGTGGGAAGATTTATAGGTAGAGGCGACAAACCTACCGAGCCTGGTGATAGCTGGTTGTCCAAGATAGAATCTTAGTTCAACTTTAAATTTACCTACAGAACCCTCTAAATCCCCCTGTAAATTTAACTGTTAGTCCAAAGAGGAACAGCTCTTTAGACACTAGGAAAAAACCTTATGAAGAGAGTAAAAAATTTAATGCCCATAGTAGGCCTAAAAGCAGCCACCAATTAAGAAAGCGTTCAAGCTCAACACCCACAACCTCAAAAAATCCCAAGCATACAACCGAACTCCTTACACTCAATTGGACCAATCTATTACCCCATAGAAGAGCTAATGTTAGTATAAGTAACATGAAAACATTCTCCTCCGCATAAGCCTACATCAGACCAAAATATTAAACTGACAATTAACAGCCCAATATCTACAATCAACCAACAAGCCGTTATTACCCCCACTGTTAACCCAACACAGGCATGCACACAAGGAAAGGTTAAAAAAAGTAAAAGGAACTCGGCAAATCTTACCCCGCCTGTTTACCAAAAACATCACCTCTAGCATTACCAGTATTAGAGGCACCGCCTGCCCGGTGACATATGTTTAACGGCCGCGGTACCCTAACCGTGCAAAGGTAGCATAATCACTTGTTCCTTAAATAGGGACTTGTATGAATGGCTCCACGAGGGTTTAGCTGTCTCTTACTTTCAACCAGTGAAATTGACCTACCCGTGAAGAGGCGGGCATAACATAGCAAGACGAGAAGACCCTATGGAGCTTTAATTCATTAATGCAAACAATACTTAACAAACCCACAGGTCCTAAACTATTAAACCTGCATTAAAAATTTCGGTTGGGGCGACCTCGGAGCACAACCCAACCTCCGAGCAACACATGCTAAGACCTCACCAGTCAAAGCGAATTATTACATCCAATTGATCCAATTACTTGACCAACGGAACAAGTTACCCTAGGGATAACAGCGCAATCCTATTCCAGAGTCCATATCAACAATAGGGTTTACGACCTCGATGTTGGATCAGGACATCCCGATGGTGCAGCCGCTATTAAAGGTTCGTTTGTTCAACGATTAAAGTCCTACGTGATCTGAGTTCAGACCGGAGTAATCCAGGTCGGTTTCTATCTGTTCTAAATTTCTCCCTGTACGAAAGGACAAGAGAAATGGGGCCTACTTCACAAAGCGCCTCCCCCAATAAATGATATTATCTCAATTTAACACCACACCTACACCCACTCAAGAACAGAGTTTGTTAAGATGGCAGAGCCCGGTAATCGCATAAAACTTAAAACTTTACAATCAGAGGTTCAATTCCTCTTCTTAACAACACACCCATGACTAACCTCCTACTCCTCATTGTACCTGTCCTAATCGCAATAGCATTCCTAATGCTAACCGAACGAAAAATCCTAGGCTACATACAACTACGCAAAGGCCCCAACATTGTAGGCCCCTACGGACTATTACAGCCTTTCGCTGACGCCATAAAACTCTTCACCAAAGAACCCTTAAAACCCTCCACTTCAACTATTACCCTCTATATTACCGCCCCAACCTTAGCCCTGACCATCGCCCTCTTACTATGAACCCCTCTCCCCATGCCCAACCCCCTAGTCAATCTTAACTTAGGCCTCCTATTTATTCTAGCCACCTCTAGCCTAGCCGTTTACTCAATCCTCTGATCAGGATGAGCATCAAACTCGAACTACGCCTTAATCGGTGCATTACGAGCAGTAGCCCAAACAATCTCATACGAAGTCACTCTAGCCATTATTCTACTATCAACGCTACTAATAAGTGGCTCCTTCAATCTCTCTACCCTTATCACAACACAAGAACACCTCTGACTAATCCTGCCAACATGACCTTTGGCCATAATATGATTTATCTCTACACTAGCAGAAACCAACCGGACTCCCTTCGACCTTACTGAAGGAGAATCTGAACTAGTCTCAGGCTTCAACATCGAATATGCCGCAGGCCCATTTGCCCTATTCTTTATAGCCGAATACATAAACATTATTATAATAAACACCCTCACTGCTACAATCTTCCTAGGAACAACATACAATACGCACTCCCCTGAACTCTACACGACATACTTTGTCACCAAGGCTCTACTTTTAACCTCCCTGTTCCTATGAATTCGAACAACATATCCCCGATTTCGCTACGACCAACTCATACACCTCCTATGAAAAAACTTCCTACCACTCACCCTAGCATCACTCATGTGATATATTTCCATACCCACTACAATCTCCAGCATCCCCCCTCAAACCTAAGAAATATGTCTGATAAAAGAATTACTTTGATAGAGTAAATAATAGGAGTTTAAATCCCCTTATTTCTAGGACTATGAGAGTCGAACCCATCCCTGAGAATCCAAAATTCTCCGTGCCACCTATCACACCCCATCCTAAAGTAAGGTCAGCTAAATAAGCTATCGGGCCCATACCCCGAAAATGTTGGTTATACCCTTCCCGTACTAATTAATCCCCTAGCCCAACCCATCATCTACTCTACCATCTTCGCAGGCACATTCATTACAGTGCTAAGCTCACACTGATTTTTCACCTGAGTAGGCCTAGAAATAAATATACTAGCTTTTATCCCAGTCCTAACCAAAAAAATAAGCCCCCGCTCCACAGAAGCTGCCATCAAATACTTTCTCACACAAGCAACCGCGTCCATGATTCTCCTAATAGCTATCCTCTCCAACAACATACTCTCCGGACAATGAACCATAACCAACACTACCAATCAATACTCATCATTAATAATTATAACAGCTATGGCAATAAAACTAGGTATAGCCCCCTTTCACTTCTGAGTTCCAGAAGTTACCCAAGGCACCCCCCTAATATCCGGCCTACTCCTCCTCACATGACAAAAACTAGCCCCCATCTCAATTATATACCAAATATCCTCATCACTGAACGTAAACCTTCTCCTCACCCTTTCAATCTTGTCCATTATAGCAGGCAGCTGAGGCGGACTAAACCAAACCCAACTACGCAAAATCCTAGCATACTCCTCAATCACCCACATAGGCTGAATAATAGCAGTTCTACCATACAACCCTAACATAACCATTCTTAATTTAACTATTTATATCATCCTAACTACTACCACATTCCTGCTACTCAACTTAAACTCCAGCACCACAACCCTACTACTATCTCGCACCTGAAACAAGCTAACATGACTAACTCCTCTAATCCCATCCACCCTCCTCTCCCTAGGAGGCCTACCCCCACTAACCGGCTTCTTGCCCAAATGAGTCATCATCGAAGAATTCACAAAAAATAATAGCCTCATTATCCCCACCACCATAGCCATCATCACTCTCCTTAACCTCTATTTCTACCTCCGCCTAATCTACTCCACCTCGATTACACTACTTCCTATATCCAATAATGTAAAAATAAAATGACAATTTGAACATACAAAACCTACCCCCTTCCTCCCTACACTCATCACCCTTACCACACTACTTCTACCCATCTCCCCTTTCATACTAATGATCTTATAGAAATTTAGGTTAAACACAGACCAAGAGCCTTCAAAGCTCTCAGTAAGTTACAATACTTAATTTCTGCAACAACTAAGGACTGCAAAACCCCACTCTGCATCAACTGAACGCAAATCAGCCACTTTAATTAAGCTAAGCCCTTACTAGATTAATGGGACTTAAACCCACAAACATTTAGTTAACAGCTAAACACCCTAATCAGCTGGCTTCAATCTACTTCTCCCGCCGCAAGAAAAAAAGGCGGGAGAAGCCCCGGCAGGTTTGAAGCTGCTTCTTTGAATTTGCAATTCAATATGAAAATCACCTCAGAGCTGGTAAAAAGAGGCTTAACCCCTGTCTTTAGATTTACAGTCCAATGCTTCACTCAGCCATTTTACCCACCCTACTGATGTTCACCGACCGCTGACTATTCTCTACAAACCACAAAGATATTGGAACACTATACCTACTATTCGGCGCATGAGCTGGAGTTCTGGGCACAGCCCTAAGTCTCCTTATTCGAGCTGAATTAGGCCAACCAGGCAACCTTCTAGGTAACGACCACATCTATAATGTCATTGTCACAGCCCATGCGTTCGTAATAATCTTTTTCATAGTAATACCTATCATAATCGGAGGCTTCGGCAACTGGCTAGTTCCCTTGATAATTGGTGCCCCCGACATGGCATTCCCCCGTATAAACAACATAAGCTTCTGACTCCTACCCCCTTCTCTCCTACTTCTACTTGCATCTGCCATAGTAGAAGCCGGCGCCGGAACAGGTTGGACAGTCTACCCTCCCTTAGCAGGAAACTATTCGCATCCTGGAGCCTCCGTAGACCTAACCATCTTCTCCTTGCACCTGGCAGGCGTCTCCTCTATCCTAGGAGCCATTAACTTCATCACAACAATCATTAATATAAAACCTCCTGCCATAACCCAATACCAAACACCCCTTTTCGTCTGATCCGTCCTAATTACAGCAGTCTTACTTCTCCTATCCCTCCCAGTCCTAGCTGCTGGCATCACCATACTATTAACAGATCGTAACCTCAACACTACCTTCTTCGACCCAGCTGGGGGAGGAGACCCTATTCTATATCAACACTTATTCTGATTTTTTGGCCACCCCGAAGTTTACATTCTTATCCTACCAGGCTTCGGAATAATTTCCCACATTGTAACTTATTACTCAGGAAAAAAAGAACCATTCGGATACATAGGCATGGTTTGAGCTATAATATCAATTGGTTTCCTAGGGTTTATTGTGTGAGCACACCATATATTTACAGTAGGAATAGACGTAGACACACGAGCCTATTTCACTTCCGCTACCATAATCATTGCTATTCCTACCGGCGTCAAAGTATTCAGCTGGCTCGCTACACTTCACGGAAGCAATATGAAATGATCTGCCGCAGTACTCTGAGCCCTAGGGTTCATCTTTCTCTTCACCGTGGGTGGCCTAACCGGTATTGTACTAGCAAACTCATCATTAGACATCGTACTACACGACACATATTACGTCGTAGCCCACTTCCACTACGTCCTATCAATAGGAGCTGTATTCGCCATCATAGGAGGCTTCATTCACTGATTCCCCCTATTTTCAGGCTATACCCTAGACCAAACCTATGCCAAAATCCAATTTGCCATCATATTCATTGGCGTAAACCTAACCTTCTTCCCACAACACTTCCTTGGCCTGTCTGGAATGCCCCGACGTTACTCGGACTACCCTGATGCATACACCACATGAAATGTCCTATCATCCGTAGGCTCATTCATCTCCCTAACGGCAGTAATATTAATAATTTTCATAATTTGAGAAGCCTTTGCTTCAAAACGAAAAGTCCTAATAGTAGAAGAGCCCTCCGCAAACCTGGAGTGACTGTATGGATGCCCCCCACCCTACCACACGTTCGAAGAACCCGTGTACATAAAATCTAGACAAAAAAGGAAGGAATCGAACCCCCTAAAGCTGGTTTCAAGCCAACCCCATGACCCCCATGACTTTTTCAAAAAGATATTAGAAAAACTATTTCATAACTTTGTCAAAGTTAAATTACAGGTTAAACCCCGTATATCTTAATGGCACATGCAGCGCAAGTAGGTCTACAAGACGCCACTTCCCCTATCATAGAAGAACTTATTATCTTTCATGACCATGCCCTCATAATTATCTTTCTCATCTGCTTCCTAGTCCTGTACGCCCTTTTCCTAACACTCACAACAAAACTAACTAATACTAGTATTTCAGACGCCCAGGAAATAGAAACCGTCTGAACTATCCTGCCCGCCATCATCCTAGTCCTTATTGCCCTTCCATCTCTACGTATCCTTTATATAACAGACGAGGTCAACGACCCCTCCTTTACTATTAAATCAATCGGCCATCAATGATATTGAACCTACGAATACACCGACTACGGCGGACTAATCTTCAACTCCTACATACTCCCCCCATTATTTCTAGAACCAGGCGACCTACGACTCCTTGACGTTGATAACCGGGTGGTCCTCCCAGTTGAAGCCCCCGTTCGTATAATAATTACATCACAAGATGTTCTACACTCATGAGCTATCCCCACATTAGGCCTAAAAACAGACGCAATTCCCGGACGCCTAAACCAAACCACTTTCACCGCCACACGACCAGGAGTATACTATGGCCAATGCTCAGAAATCTGTGGAGCAAACCACAGTTTTATACCCATCGTCCTAGAGTTAATCCCCCTAAAAATCTTTGAAATAGGACCCGTATTCACTCTATAACACCTTCTCTACCCCTCTCCAAAGCTCACTGTAAAGCTAACCTAGCATTAACCTTTTAAGTTAAAGATTAAGAGGACCAACACCTCTTTACAGTGAAATGCCCCAACTAAATACCGCCGTATGACCCACCACAATTACCCCTATACTCCTTACACTATTTCTTATCACCCAACTAAAAATATTAAACTCAAATTACCATCTACCCCCCTCACCAAAACCCATAAAAATAAAAAACTACAATAAACCCTGAGAACCAAAATGAACGAAAATCTATTCGCTTCATTCGCTGCCCCCACAATCCTAGGCCTACCCGCCGCAGTACTGATCATTCTATTCCCCCCTCTACTGGTTCCCACCTCTAAACATCTCATCAACAACCGACTAATTACCACCCAACAATGACTAATTCAACTGACCTCAAAACAAATAATAACTATACACAACACTAAAGGACGAACCTGATCTCTCATACTAGTATCCTTAATTATTTTTATTGCCACAACTAATCTTCTCGGACTTCTACCTCACTCATTCACACCAACCACCCAACTATCTATAAACCTAGCCATGGCTATCCCCCTATGAGCAGGCACAGTAGTCATAGGCTTTCGCTTTAAGACTAAAAATGCCCTAGCCCACTTCTTACCGCAAGGCACACCTACACCCCTTATCCCCATACTAATTATCATCGAAACTATCAGCCTATTCATTCAACCAATAGCCTTAGCCGTACGTCTAACCGCTAACATTACTGCAGGCCACCTACTCATGCACCTAATTGGAAGCGCCACACTAGCATTATCAACTATTAGTTTACCCTCCACACTCATTATCTTCACAATTCTAATCCTACTGACTGTTCTAGAAATCGCCGTTGCCTTAATCCAAGCCTACGTTTTTACACTTCTAGTGAGCCTCTACCTGCACGACAACACATAATGGCCCACCAATCACATGCTTATCATATAGTAAAACCCAGCCCATGGCCCCTAACAGGGGCCCTCTCAGCCCTCCTAATAACCTCTGGCCTAGCCATATGATTCCACTTCTACTCCACAACACTGCTCACACTAGGTTTACTAACTAACACATTAACCATATATCAATGATGACGCGATGTTATACGAGAGAGCACATACCAAGGCCACCACACACCACCCGTCCAAAAAGGTCTCCGATACGGAATAATTCTTTTCATTACCTCAGAAGTTTTTTTCTTTGCAGGATTTTTTTGAGCTTTCTACCACTCCAGCCTAGCCCCTACCCCCCAGCTAGGAGGACACTGACCCCCAACAGGTATTACCCCACTAAATCCCCTAGAAGTTCCACTCCTAAACACATCTGTATTACTCGCATCAGGAGTATCAATTACTTGAGCCCATCACAGCTTAATAGAAAATAACCGAAACCAAATAATTCAAGCACTACTCATTACAATTTTACTAGGTCTCTATTTCACCCTCCTACAAGCCTCAGAATACTTCGAATCCCCTTTTACCATTTCCGATGGCATCTACGGCTCAACATTCTTTGTAGCCACAGGCTTCCACGGGCTCCACGTCATTATTGGATCAACTTTCCTCACTATCTGCCTCATCCGCCAACTAATATTTCACTTCACATCCAAACATCACTTCGGCTTTGAAGCCGCCGCCTGATACTGGCACTTCGTAGATGTAGTCTGACTATTTCTATATGTCTCCATCTACTGATGAGGATCTTACTCTTTTAGTATAAGCAGTACCGTTAACTTCCAATTAACTAGTTTTGACAACATTCAAAAAAGAGTAATAAACTTCGTCCTAATTTTAATAACCAATACCCTTTTAGCCCTACTACTAATAATTATTACATTCTGATTACCACAACTCAACAGCTACATAGAAAAATCTAACCCTTACGAATGTGGCTTCGACCCTATATCCCCCGCTCGCGTCCCCTTCTCCATAAAATTTTTCCTAGTAGCCATCACCTTCCTATTATTTGACCTAGAAATTGCCCTCCTATTACCCTTACCATGAGCCCTACAAACAGCCAACCTACCACTAATAGTCATATCATCCCTCTTATTAATCACTATCCTAGCCCTAAGCCTCGCCTACGAATGATTACAAAAGGGGTTAGACTGAGCCGAATTGGTACATAGTTTAAACAAAACGAATGATTTCGACTCATTAGATTATGATAATCATATTTACCAAATGCCTCTTATTTATATAAATATTATACTAGCATTTACCATCTCACTTCTAGGAATACTAGTATACCGCTCACACCTAATATCTTCTCTACTATGCCTAGAAGGAATAATACTATCATTATTCATCATAGCCACCCTCATAACCCTCAATACCCACTCCCTCTTAGCCAATATTGTACCCATCACCATACTAGTCTTTGCTGCCTGCGAGGCAGCAGTAGGTCTAGCACTATTAGTTTCAATCTCTAACACGTATGGCCTAGACTACGTACATAATCTAAACCTACTCCAATGCTAAAACTAATTATCCCAACAATTATATTACTACCACTAACATGATTCTCTAAAAAACGTATAATTTGAATCAACACAACCACTCACAGCCTAATTATCAGCACCATTCCCCTACTATTTTTTAACCAAATCAACAACAACCTATTCAGCTGCTCCCTATCTTTCTCCTCCGACCCCCTAACAACCCCCCTCCTAATACTAACTGCCTGACTTCTACCCCTCACAATCATAGCAAGTCAGCGCCACCTATCCAACGAACCACCATCACGAAAAAAACTCTACCTCTCCATACTAATCTCCCTCCAAATCTCCTTAATTATAACATTCTCAGCCACAGAGCTAATTATATTTTACATCTTCTTCGAAACCACACTCATCCCCACCCTAGCCATCATCACCCGATGGGGTAACCAACCAGAACGCCTGAACGCAGGTACATACTTCCTATTCTATACCCTAGTAGGCTCCCTCCCCCTACTCATCGCGCTAATCTACACCCACAACACCCTAGGCTCACTAAATATCCTATTGCTCACCCTCACAGCCCAAGAACTATCAAACACCTGAGCCAACAACTTAATATGACTAGCGTACACGATAGCTTTCATGGTAAAAATACCCCTTTACGGACTCCACCTATGACTCCCTAAAGCCCATGTCGAAGCCCCTATTGCCGGATCAATGGTACTTGCTGCAGTACTCTTAAAATTAGGCGGCTATGGCATAATACGCCTCACACTCATTCTCAACCCCCTAACAAAACATATAGCCTATCCCTTCCTCATGTTATCCTTATGAGGCATAATCATAACAAGCTCCATCTGCCTGCGACAAACAGACCTAAAATCGCTCATTGCATACTCTTCAGTCAGCCACATAGCCCTCGTAGTAACAGCCATTCTCATCCAAACCCCCTGAAGCTTCACCGGCGCAGTCATTCTTATAATCGCCCACGGACTTACATCCTCATTACTATTCTGCCTAGCAAACTCAAATTACGAACGCACCCACAGTCGCATCATAATTCTCTCCCAAGGACTTCAAACTCTACTCCCACTAATAGCCTTTTGATGACTCCTAGCAAGCCTCGCCAACCTCGCCCTACCCCCCACCATTAATCTCCTAGGAGAACTCTCCGTGCTAGTAACCTCATTCTCCTGATCAAATACTACCCTCCTACTCACAGGATTCAACATACTAATTACAGCCCTGTACTCCCTCTACATGTTTACCACAACACAATGAGGCTCACTCACCCACCACATTAATAACATAAAACCCTCATTCACACGAGAAAACACTCTCATATTTATACACCTATCCCCCATCCTCCTCCTATCCCTCAATCCTGATATTATCACTGGGTTCACCTCCTGTAAATATAGTTTAACCAAAACATCAGATTGTGAATCTGACAACAGAGGCTCACGACCCCTTATTTACCGAGAAAGCTTATAAGAACTGCTAATTCATATCCCCATGCCTAACAACATGGCTTTCTCAACTTTTAAAGGATAACAGCCATCCGTTGGTCTTAGGCCCCAAAAATTTTGGTGCAACTCCAAATAAAAGTAATAACCATGTATACTACCATAACCACCTTAACCCTAACTCCCTTAATTCTCCCCATCCTCACCACCCTCATTAACCCTAACAAAAAAAACTCATATCCCCATTATGTGAAATCCATTATCGCGTCCACCTTTATCATTAGCCTTTTCCCCACAACAATATTCATATGCCTAGACCAAGAAGCTATTATCTCAAACTGGCACTGAGCAACAACCCAAACAACCCAGCTCTCCCTAAGCTTTAAACTAGACTACTTTTCCATAACATTTATCCCCGTAGCACTGTTCGTTACATGAGCCATCATAGAATTCTCACTATGATACATAAACTCAGACCCAAACATCAACCAATTCTTCAAATATTTACTTATCTTCCTAATTACCATACTAATCTTAGTCACCGCTAATAACCTATTCCAACTCTTCATTGGCTGAGAAGGAGTAGGAATTATATCCTTTCTACTCATTAGCTGATGGTACGCCCGAACAGATGCCAACACAGCAGCCATCCAAGCAATCCTATATAACCGCATCGGTGACATTGGTTTTATCCTAGCCCTAGCATGATTCCTCCTACACTCCAACTCATGAGACCCCCAACAAATAGTCCTCCTAAGTACTAATCCAAGCCTTACTCCACTACTAGGCTTCCTCCTAGCAGCAGCAGGCAAATCAGCCCAATTAGGCCTTCACCCCTGACTCCCCTCAGCCATAGAAGGCCCTACCCCCGTTTCAGCCCTACTCCACTCAAGCACCATAGTCGTAGCAGGAGTCTTCCTACTCATCCGCTTCCACCCCCTAGCAGAAAATAACCCACTAATCCAAACTCTCACGCTATGCCTAGGCGCTATCACCACCCTATTCGCAGCAATCTGCGCCCTTACACAAAATGACATCAAAAAAATCGTAGCCTTCTCCACTTCAAGTCAATTAGGACTCATAATAGTCACAATCGGTATCAACCAACCACACCTAGCATTCCTGCACATCTGCACCCATGCTTTTTTCAAAGCCATACTATTTATATGCTCCGGATCCATTATCCACAACCTCAACAATGAACAAGACATTCGAAAAATAGGAGGACTACTCAAAACCATACCCCTCACCTCAACCTCCCTCATCATTGGCAGCCTAGCATTAGCAGGAATACCTTTCCTCACAGGTTTCTACTCCAAAGACCTCATCATCGAAACTGCAAACATATCATACATAAACGCCTGAGCCCTATCTATTACTCTCATCGCCACCTCCCTAACAAGCGCCTACAGCACCCGAATAATTCTCCTCACCTTAATAGGTCAACCTCGCTTCCCAACCCTCACTAACATTAACGAAAACAACCCCACTCTATTAAATCCCATTAAACGCCTAACGATCGGAAGCTTATTTGCAGGATTTTTCATTACCAACAACATTCTCCCCATATCTACTTCCCAAATGACAATTCCCCTTTACTTGAAACTCACAGCCCTAAGCGTTACTTTCCTAGGACTTCTAACAGCCCTAGACCTCAATTACCTAACCAACAAACTCAAAATAAAATCCCCACCATATACATTTTACTTCTCTAATATGCTCGGATTCTATCCCAACATTATACACCGCTCAATCCCCTATCTAGGCCTTCTCACAAGCCAAAACCTGCCCCTACTCCTTCTAGACCTGACCTGACTAGAAAAACTACTACCCAAAACAATTTCACAGTACCAAGTCTCCGCTTCCATTACCACCTCAACCCAAAAAGGTATAATCAAACTTTATTTCCTCTCTTTTCTCTTCCCTCTCATCTTAACCTTACTCCTAATCATATAACCTATTCCCCCGAGCAATCTCAATTACAATGTATACACCAACAAATAATGTCCAACCAGTAACTACTACCAACCAACGCCCATAGTCATACAAAGCCCCCGCACCAATAGGATCCTCCCGAATTAGCCCCGGCCCCTCCCCTTCATAAATTATTCAACTTCCCACGCTATTAAAATTTACTACAACCACTACCCCATCATACTCTTTTACCCACAACACTAATCCTACCTCCATTGCCAGTCCCACTAAAACACTAACCAAAACCTCAACCCCTGACCCCCATGCCTCAGGGTACTCCTCAATAGCCATCGCCGTAGTATACCCAAAAACAACCATTATTCCCCCCAAATAAATTAAAAAAACCATTAAACCTATATAACCTCCCCCATAATTCAAAATGATAGTACACCCAACTACACCACTAACAATCAATACTAAGCCCCCATAAATAGGAGAAGGCTTAGAAGAAAACCCCACAAACCCTATTACTAAACTCACACTCAATAAAAATAAAACATATGTCATTATTCTCGCACGGACTACAACCACGACCAATGATATGAAAAACCATCGTTGTATTTCAACTACAAGAACACCAATGACCCCAACACGCAAAATCAACCCACTAATAAAATTAATTAATCACTCATTTATCGACCTCCCCACCCCATCCAATATTTCCACATGATGAAACTTCGGCTCACTTCTCGGCGCCTGCCTAATCCTTCAAATCACCACAGGACTATTCCTAGCTATACACTACTCACCAGACGCCTCAACCGCCTTCTCATCGATCGCCCACATTACCCGAGACGTAAACTATGGTTGAATCATCCGCTACCTTCACGCTAACGGCGCCTCAATATTTTTCATCTGCCTCTTCCTACACGTCGGTCGAGGCCTATATTACGGCTCATTTCTCTACCTAGAAACCTGAAACATTGGCATCATCCTCTTGCTCACAACCATAGCAACAGCCTTTATGGGCTATGTCCTCCCATGAGGCCAAATATCCTTCTGAGGGGCCACAGTAATTACAAACCTACTGTCCGCCATCCCATACATCGGAACAGACCTCGTCCAATGAGTCTGAGGAGGCTACTCAGTAGACAGCCCTACCCTTACACGATTCTTCACCCTCCACTTTATCCTACCCTTCATTATCACAGCCCTAACAACACTTCATCTCCTATTCTTACACGAAACAGGATCAAATAACCCCCTAGGAATCACCTCCCACTCCGACAAAATTACCTTCCACCCCTACTACACAATCAAAGATATCCTTGGTTTATTCCTTTTCCTCCTCGCCCTAATAGTATTAACACTATTTTCACCAGACCTCCTAGGCGATCCAGACAATTACACCCTAGCCAACCCCCTAATCACCCCACCCCACATTAAGCCCGAGTGGTATTTTCTATTTGCCTACACAATTCTCCGATCCGTCCCCAACAAACTAGGAGGTGTTCTCGCCCTACTACTATCTATCCTCATCCTAGCAGTAATCCCTATCCTCCACACATCCAAACAACAAAGCATAATATTTCGCCCACTAAGCCAACTGCTTTACTGACTCCTAGCCACAGACCTCCTTATCCTAACCTGAATCGGAGGACAACCAGTAAGCTACCCCTTCATCACCATCGGGCAAGTAGCATCCGTATTATACTTCACAACAATCCTAATCCTAATACCAATTATCTCCCTAATCGAAAACAAAATACTCGAATGAGCCTGCCCTTGTAGTATAAGCTAATACACCGGTCTTGTAAACCGGAAACGAAAACTTTATTCCAAGGACAAATCAGAGAAAAAGTCTTTAACTCCACCATCAGCACCCAAAGCTAAGATTCTAATTTAAACTATTCTCTG
>PPA_Masikini
GTTTATGTAGCTTACCCCCTTAAAGCAATACACTGAAAATGTTTCGACGGGTTTATATCACCCCATAAACAAACAGGTTTGGTCCTAGCCTTTCTATTAGCTCTTAGTAAGATTACACATGCAAGCATCCCCGTCCCAGTGAGTCACCCTCTAAATCACCATGATCAAAAGGAACAAGTATCAAGCACACAGCAATGCAGCTCAAGACGCTTAGCCTAGCCACACCCCCACGGGAGACAGCAGTGATAAACCTTTAGCAATAAACGAAAGTTTAACTAAGCCATACTAACCCTAGGGTTGGTCAATTTCGTGCCAGCTACCGCGGTCACACGATTAACCCAAGTCAATAGAAACCGGCGTAAAGAGTGTTTTAGATCAACCCCCCCCCCAATAAAGCTAAAATTCACCTGAGTTGTAAAAAACTCCAGCTGATACAAAATAAACTACGAAAGTGGCTTTAACACATCTGAACACACAATAGCTAAGACCCAAACTGGGATTAGATACCCCACTATGCTTAGCCCTAAACCTCAACAGTTAAATTAACAAAACTGCTCGCCAGAACACTACGAGCCACAGCTTAAAACTCAAAGGACCTGGCGGTGCTTCATATCCCTCTAGAGGAGCCTGTTCTGTAATCGATAAACCCCGATCAACCTCACCGCCTCTTGCTCAGCCTATATACCGCCATCTTCAGCAAACCCTGATGAAGGTTACAAAGTAAGCGCAAGTACCCACGTAAAGACGTTAGGTCAAGGTGTAGCCTATGAGGCGGCAAGAAATGGGCTACATTTTCTACCCCAGAAAATTACGATAACCCTTATGAAACCTAAGGGTCGAAGGTGGATTTAGCAGTAAACTAAGAGTAGAGTGCTTAGTTGAACAGGGCCCTGAAGCGCGTACACACCGCCCGTCACCCTCCTCAAGTATACTTCAAAGGATATTTAACTTAAACCCCCTACGCATTTATATAGAGGAGATAAGTCGTAACATGGTAAGTGTACTGGAAAGTGCACTTGGACGAACCAGAGTGTAGCTTAACATAAAGCACCCAACTTACACTTAGGAGATTTCAACTCAACTTGACCACTCTGAGCCAAACCTAGCCCCAAACCCCCTCCACCCTACTACCAAACAACCTTAACCAAACCATTTACCCAAATAAAGTATAGGCGATAGAAATTGTAAATCGGCGCAATAGATATAGTACCGCAAGGGAAAGATGAAAAATTACACCCAAGCATAATACAGCAAGGACTAACCCCTGTACCTTTTGCATAATGAATTAACTAGAAATAACTTTGCAAAGAGAACTAAAGCCAAGATCCCCGAAACCAGACGAGCTACCTAAGAACAGCTAAAAGAGCACACCCGTCTATGTAGCAAAATAGTGGGAAGATTTATAGGTAGAGGCGACAAACCTACCGAGCCTGGTGATAGCTGGTTGTCCAAGATAGAATCTTAGTTCAACTTTAAATTTACCTACAGAACCCTCTAAATCCCCCTGTAAATTTAACTGTTAGTCCAAAGAGGAACAGCTCTTTAGACACTAGGAAAAAACCTTATGAAGAGAGTAAAAAATTTAATGCCCATAGTAGGCCTAAAAGCAGCCACCAATTAAGAAAGCGTTCAAGCTCAACACCCACAACCTCAAAAAATCCCAAGCATACAACCGAACTCCTTACACTCAATTGGACCAATCTATTACCCCATAGAAGAGCTAATGTTAGTATAAGTAACATGAAAACATTCTCCTCCGCATAAGCCTACATCAGACCAAAATATTAAACTGACAATTAACAGCCCAATATCTACAATCAACCAACAAGCCGTTATTACCCCCACTGTTAACCCAACACAGGCATGCACACAAGGAAAGGTTAAAAAAAGTAAAAGGAACTCGGCAAATCTTACCCCGCCTGTTTACCAAAAACATCACCTCTAGCATTACCAGTATTAGAGGCACCGCCTGCCCGGTGACATATGTTTAACGGCCGCGGTACCCTAACCGTGCAAAGGTAGCATAATCACTTGTTCCTTAAATAGGGACTTGTATGAATGGCTCCACGAGGGTTTAGCTGTCTCTTACTTTCAACCAGTGAAATTGACCTACCCGTGAAGAGGCGGGCATAACATAGCAAGACGAGAAGACCCTATGGAGCTTTAATTCATTAATGCAAACAATACTTAACAAACCCACAGGTCCTAAACTATTAAACCTGCATTAAAAATTTCGGTTGGGGCGACCTCGGAGCACAACCCAACCTCCGAGCAACACATGCTAAGACCTCACCAGTCAAAGCGAATTATTACATCCAATTGATCCAATTACTTGACCAACGGAACAAGTTACCCTAGGGATAACAGCGCAATCCTATTCCAGAGTCCATATCAACAATAGGGTTTACGACCTCGATGTTGGATCAGGACATCCCGATGGTGCAGCCGCTATTAAAGGTTCGTTTGTTCAACGATTAAAGTCCTACGTGATCTGAGTTCAGACCGGAGTAATCCAGGTCGGTTTCTATCTGTTCTAAATTTCTCCCTGTACGAAAGGACAAGAGAAATGGGGCCTACTTCACAAAGCGCCTCCCCCAATAAATGATATTATCTCAATTTAACACCACACCTACACCCACTCAAGAACAGAGTTTGTTAAGATGGCAGAGCCCGGTAATCGCATAAAACTTAAAACTTTACAATCAGAGGTTCAATTCCTCTTCTTAACAACACACCCATGACTAACCTCCTACTCCTCATTGTACCTGTCCTAATCGCAATAGCATTCCTAATGCTAACCGAACGAAAAATCCTAGGCTACATACAACTACGCAAAGGCCCCAACATTGTAGGCCCCTACGGACTATTACAGCCTTTCGCTGACGCCATAAAACTCTTCACCAAAGAACCCTTAAAACCCTCCACTTCAACTATTACCCTCTATATTACCGCCCCAACCTTAGCCCTGACCATCGCCCTCTTACTATGAACCCCTCTCCCCATGCCCAACCCCCTAGTCAATCTTAACTTAGGCCTCCTATTTATTCTAGCCACCTCTAGCCTAGCCGTTTACTCAATCCTCTGATCAGGATGAGCATCAAACTCGAACTACGCCTTAATCGGTGCATTACGAGCAGTAGCCCAAACAATCTCATACGAAGTCACTCTAGCCATTATTCTACTATCAACGCTACTAATAAGTGGCTCCTTCAATCTCTCTACCCTTATCACAACACAAGAACACCTCTGACTAATCCTGCCAACATGACCTTTGGCCATAATATGATTTATCTCTACACTAGCAGAAACCAACCGGACTCCCTTCGACCTTACTGAAGGAGAATCTGAACTAGTCTCAGGCTTCAACATCGAATATGCCGCAGGCCCATTTGCCCTATTCTTTATAGCCGAATACATAAACATTATTATAATAAACACCCTCACTGCTACAATCTTCCTAGGAACAACATACAATACGCACTCCCCTGAACTCTACACGACATACTTTGTCACCAAGGCTCTACTTTTAACCTCCCTGTTCCTATGAATTCGAACAACATATCCCCGATTTCGCTACGACCAACTCATACACCTCCTATGAAAAAACTTCCTACCACTCACCCTAGCATCACTCATGTGATATATTTCCATACCCACTACAATCTCCAGCATCCCCCCTCAAACCTAAGAAATATGTCTGATAAAAGAATTACTTTGATAGAGTAAATAATAGGAGTTTAAATCCCCTTATTTCTAGGACTATGAGAGTCGAACCCATCCCTGAGAATCCAAAATTCTCCGTGCCACCTATCACACCCCATCCTAAAGTAAGGTCAGCTAAATAAGCTATCGGGCCCATACCCCGAAAATGTTGGTTATACCCTTCCCGTACTAATTAATCCCCTAGCCCAACCCATCATCTACTCTACCATCTTCGCAGGCACATTCATTACAGTGCTAAGCTCACACTGATTTTTCACCTGAGTAGGCCTAGAAATAAATATACTAGCTTTTATCCCAGTCCTAACCAAAAAAATAAGCCCCCGCTCCACAGAAGCTGCCATCAAATACTTTCTCACACAAGCAACCGCGTCCATGATTCTCCTAATAGCTATCCTCTCCAACAACATACTCTCCGGACAATGAACCATAACCAACACTACCAATCAATACTCATCATTAATAATTATAACAGCTATGGCAATAAAACTAGGTATAGCCCCCTTTCACTTCTGAGTTCCAGAAGTTACCCAAGGCACCCCCCTAATATCCGGCCTACTCCTCCTCACATGACAAAAACTAGCCCCCATCTCAATTATATACCAAATATCCTCATCACTGAACGTAAACCTTCTCCTCACCCTTTCAATCTTGTCCATTATAGCAGGCAGCTGAGGCGGACTAAACCAAACCCAACTACGCAAAATCCTAGCATACTCCTCAATCACCCACATAGGCTGAATAATAGCAGTTCTACCATACAACCCTAACATAACCATTCTTAATTTAACTATTTATATCATCCTAACTACTACCACATTCCTGCTACTCAACTTAAACTCCAGCACCACAACCCTACTACTATCTCGCACCTGAAACAAGCTAACATGACTAACTCCTCTAATCCCATCCACCCTCCTCTCCCTAGGAGGCCTACCCCCACTAACCGGCTTCTTGCCCAAATGAGTCATCATCGAAGAATTCACAAAAAATAATAGCCTCATTATCCCCACCACCATAGCCATCATCACTCTCCTTAACCTCTATTTCTACCTCCGCCTAATCTACTCCACCTCGATTACACTACTTCCTATATCCAATAATGTAAAAATAAAATGACAATTTGAACATACAAAACCTACCCCCTTCCTCCCTACACTCATCACCCTTACCACACTACTTCTACCCATCTCCCCTTTCATACTAATGATCTTATAGAAATTTAGGTTAAACACAGACCAAGAGCCTTCAAAGCTCTCAGTAAGTTACAATACTTAATTTCTGCAACAACTAAGGACTGCAAAACCCCACTCTGCATCAACTGAACGCAAATCAGCCACTTTAATTAAGCTAAGCCCTTACTAGATTAATGGGACTTAAACCCACAAACATTTAGTTAACAGCTAAACACCCTAATCAGCTGGCTTCAATCTACTTCTCCCGCCGCAAGAAAAAAAGGCGGGAGAAGCCCCGGCAGGTTTGAAGCTGCTTCTTTGAATTTGCAATTCAATATGAAAATCACCTCAGAGCTGGTAAAAAGAGGCTTAACCCCTGTCTTTAGATTTACAGTCCAATGCTTCACTCAGCCATTTTACCCACCCTACTGATGTTCACCGACCGCTGACTATTCTCTACAAACCACAAAGATATTGGAACACTATACCTACTATTCGGCGCATGAGCTGGAGTTCTGGGCACAGCCCTAAGTCTCCTTATTCGAGCTGAATTAGGCCAACCAGGCAACCTTCTAGGTAACGACCACATCTATAATGTCATTGTCACAGCCCATGCGTTCGTAATAATCTTTTTCATAGTAATACCTATCATAATCGGAGGCTTCGGCAACTGGCTAGTTCCCTTGATAATTGGTGCCCCCGACATGGCATTCCCCCGTATAAACAACATAAGCTTCTGACTCCTACCCCCTTCTCTCCTACTTCTACTTGCATCTGCCATAGTAGAAGCCGGCGCCGGAACAGGTTGGACAGTCTACCCTCCCTTAGCAGGAAACTATTCGCATCCTGGAGCCTCCGTAGACCTAACCATCTTCTCCTTGCACCTGGCAGGCGTCTCCTCTATCCTAGGAGCCATTAACTTCATCACAACAATCATTAATATAAAACCTCCTGCCATAACCCAATACCAAACACCCCTTTTCGTCTGATCCGTCCTAATTACAGCAGTCTTACTTCTCCTATCCCTCCCAGTCCTAGCTGCTGGCATCACCATACTATTAACAGATCGTAACCTCAACACTACCTTCTTCGACCCAGCTGGGGGAGGAGACCCTATTCTATATCAACACTTATTCTGATTTTTTGGCCACCCCGAAGTTTACATTCTTATCCTACCAGGCTTCGGAATAATTTCCCACATTGTAACTTATTACTCAGGAAAAAAAGAACCATTCGGATACATAGGCATGGTTTGAGCTATAATATCAATTGGTTTCCTAGGGTTTATTGTGTGAGCACACCATATATTTACAGTAGGAATAGACGTAGACACACGAGCCTATTTCACTTCCGCTACCATAATCATTGCTATTCCTACCGGCGTCAAAGTATTCAGCTGGCTCGCTACACTTCACGGAAGCAATATGAAATGATCTGCCGCAGTACTCTGAGCCCTAGGGTTCATCTTTCTCTTCACCGTGGGTGGCCTAACCGGTATTGTACTAGCAAACTCATCATTAGACATCGTACTACACGACACATATTACGTCGTAGCCCACTTCCACTACGTCCTATCAATAGGAGCTGTATTCGCCATCATAGGAGGCTTCATTCACTGATTCCCCCTATTTTCAGGCTATACCCTAGACCAAACCTATGCCAAAATCCAATTTGCCATCATATTCATTGGCGTAAACCTAACCTTCTTCCCACAACACTTCCTTGGCCTGTCTGGAATGCCCCGACGTTACTCGGACTACCCTGATGCATACACCACATGAAATGTCCTATCATCCGTAGGCTCATTCATCTCCCTAACGGCAGTAATATTAATAATTTTCATAATTTGAGAAGCCTTTGCTTCAAAACGAAAAGTCCTAATAGTAGAAGAGCCCTCCGCAAACCTGGAGTGACTGTATGGATGCCCCCCACCCTACCACACGTTCGAAGAACCCGTGTACATAAAATCTAGACAAAAAAGGAAGGAATCGAACCCCCTAAAGCTGGTTTCAAGCCAACCCCATGACCCCCATGACTTTTTCAAAAAGATATTAGAAAAACTATTTCATAACTTTGTCAAAGTTAAATTACAGGTTAAACCCCGTATATCTTAATGGCACATGCAGCGCAAGTAGGTCTACAAGACGCCACTTCCCCTATCATAGAAGAACTTATTATCTTTCATGACCATGCCCTCATAATTATCTTTCTCATCTGCTTCCTAGTCCTGTACGCCCTTTTCCTAACACTCACAACAAAACTAACTAATACTAGTATTTCAGACGCCCAGGAAATAGAAACCGTCTGAACTATCCTGCCCGCCATCATCCTAGTCCTTATTGCCCTTCCATCTCTACGTATCCTTTATATAACAGACGAGGTCAACGACCCCTCCTTTACTATTAAATCAATCGGCCATCAATGATATTGAACCTACGAATACACCGACTACGGCGGACTAATCTTCAACTCCTACATACTCCCCCCATTATTTCTAGAACCAGGCGACCTACGACTCCTTGACGTTGATAACCGGGTGGTCCTCCCAGTTGAAGCCCCCGTTCGTATAATAATTACATCACAAGATGTTCTACACTCATGAGCTATCCCCACATTAGGCCTAAAAACAGACGCAATTCCCGGACGCCTAAACCAAACCACTTTCACCGCCACACGACCAGGAGTATACTATGGCCAATGCTCAGAAATCTGTGGAGCAAACCACAGTTTTATACCCATCGTCCTAGAGTTAATCCCCCTAAAAATCTTTGAAATAGGACCCGTATTCACTCTATAACACCTTCTCTACCCCTCTCCAAAGCTCACTGTAAAGCTAACCTAGCATTAACCTTTTAAGTTAAAGATTAAGAGGACCAACACCTCTTTACAGTGAAATGCCCCAACTAAATACCGCCGTATGACCCACCACAATTACCCCTATACTCCTTACACTATTTCTTATCACCCAACTAAAAATATTAAACTCAAATTACCATCTACCCCCCTCACCAAAACCCATAAAAATAAAAAACTACAATAAACCCTGAGAACCAAAATGAACGAAAATCTATTCGCTTCATTCGCTGCCCCCACAATCCTAGGCCTACCCGCCGCAGTACTGATCATTCTATTCCCCCCTCTACTGGTTCCCACCTCTAAACATCTCATCAACAACCGACTAATTACCACCCAACAATGACTAATTCAACTGACCTCAAAACAAATAATAACTATACACAACACTAAAGGACGAACCTGATCTCTCATACTAGTATCCTTAATTATTTTTATTGCCACAACTAATCTTCTCGGACTTCTACCTCACTCATTCACACCAACCACCCAACTATCTATAAACCTAGCCATGGCTATCCCCCTATGAGCAGGCACAGTAGTCATAGGCTTTCGCTTTAAGACTAAAAATGCCCTAGCCCACTTCTTACCGCAAGGCACACCTACACCCCTTATCCCCATACTAATTATCATCGAAACTATCAGCCTATTCATTCAACCAATAGCCTTAGCCGTACGTCTAACCGCTAACATTACTGCAGGCCACCTACTCATGCACCTAATTGGAAGCGCCACACTAGCATTATCAACTATTAGTTTACCCTCCACACTCATTATCTTCACAATTCTAATCCTACTGACTGTTCTAGAAATCGCCGTTGCCTTAATCCAAGCCTACGTTTTTACACTTCTAGTGAGCCTCTACCTGCACGACAACACATAATGGCCCACCAATCACATGCTTATCATATAGTAAAACCCAGCCCATGGCCCCTAACAGGGGCCCTCTCAGCCCTCCTAATAACCTCTGGCCTAGCCATATGATTCCACTTCTACTCCACAACACTGCTCACACTAGGTTTACTAACTAACACATTAACCATATATCAATGATGACGCGATGTTATACGAGAGAGCACATACCAAGGCCACCACACACCACCCGTCCAAAAAGGTCTCCGATACGGAATAATTCTTTTCATTACCTCAGAAGTTTTTTTCTTTGCAGGATTTTTTTGAGCTTTCTACCACTCCAGCCTAGCCCCTACCCCCCAGCTAGGAGGACACTGACCCCCAACAGGTATTACCCCACTAAATCCCCTAGAAGTTCCACTCCTAAACACATCTGTATTACTCGCATCAGGAGTATCAATTACTTGAGCCCATCACAGCTTAATAGAAAATAACCGAAACCAAATAATTCAAGCACTACTCATTACAATTTTACTAGGTCTCTATTTCACCCTCCTACAAGCCTCAGAATACTTCGAATCCCCTTTTACCATTTCCGATGGCATCTACGGCTCAACATTCTTTGTAGCCACAGGCTTCCACGGGCTCCACGTCATTATTGGATCAACTTTCCTCACTATCTGCCTCATCCGCCAACTAATATTTCACTTCACATCCAAACATCACTTCGGCTTTGAAGCCGCCGCCTGATACTGGCACTTCGTAGATGTAGTCTGACTATTTCTATATGTCTCCATCTACTGATGAGGATCTTACTCTTTTAGTATAAGCAGTACCGTTAACTTCCAATTAACTAGTTTTGACAACATTCAAAAAAGAGTAATAAACTTCGTCCTAATTTTAATAACCAATACCCTTTTAGCCCTACTACTAATAATTATTACATTCTGATTACCACAACTCAACAGCTACATAGAAAAATCTAACCCTTACGAATGTGGCTTCGACCCTATATCCCCCGCTCGCGTCCCCTTCTCCATAAAATTTTTCCTAGTAGCCATCACCTTCCTATTATTTGACCTAGAAATTGCCCTCCTATTACCCTTACCATGAGCCCTACAAACAGCCAACCTACCACTAATAGTCATATCATCCCTCTTATTAATCACTATCCTAGCCCTAAGCCTCGCCTACGAATGATTACAAAAGGGGTTAGACTGAGCCGAATTGGTACATAGTTTAAACAAAACGAATGATTTCGACTCATTAGATTATGATAATCATATTTACCAAATGCCTCTTATTTATATAAATATTATACTAGCATTTACCATCTCACTTCTAGGAATACTAGTATACCGCTCACACCTAATATCTTCTCTACTATGCCTAGAAGGAATAATACTATCATTATTCATCATAGCCACCCTCATAACCCTCAATACCCACTCCCTCTTAGCCAATATTGTACCCATCACCATACTAGTCTTTGCTGCCTGCGAGGCAGCAGTAGGTCTAGCACTATTAGTTTCAATCTCTAACACGTATGGCCTAGACTACGTACATAATCTAAACCTACTCCAATGCTAAAACTAATTATCCCAACAATTATATTACTACCACTAACATGATTCTCTAAAAAACGTATAATTTGAATCAACACAACCACTCACAGCCTAATTATCAGCACCATTCCCCTACTATTTTTTAACCAAATCAACAACAACCTATTCAGCTGCTCCCTATCTTTCTCCTCCGACCCCCTAACAACCCCCCTCCTAATACTAACTGCCTGACTTCTACCCCTCACAATCATAGCAAGTCAGCGCCACCTATCCAACGAACCACCATCACGAAAAAAACTCTACCTCTCCATACTAATCTCCCTCCAAATCTCCTTAATTATAACATTCTCAGCCACAGAGCTAATTATATTTTACATCTTCTTCGAAACCACACTCATCCCCACCCTAGCCATCATCACCCGATGGGGTAACCAACCAGAACGCCTGAACGCAGGTACATACTTCCTATTCTATACCCTAGTAGGCTCCCTCCCCCTACTCATCGCGCTAATCTACACCCACAACACCCTAGGCTCACTAAATATCCTATTGCTCACCCTCACAGCCCAAGAACTATCAAACACCTGAGCCAACAACTTAATATGACTAGCGTACACGATAGCTTTCATGGTAAAAATACCCCTTTACGGACTCCACCTATGACTCCCTAAAGCCCATGTCGAAGCCCCTATTGCCGGATCAATGGTACTTGCTGCAGTACTCTTAAAATTAGGCGGCTATGGCATAATACGCCTCACACTCATTCTCAACCCCCTAACAAAACATATAGCCTATCCCTTCCTCATGTTATCCTTATGAGGCATAATCATAACAAGCTCCATCTGCCTGCGACAAACAGACCTAAAATCGCTCATTGCATACTCTTCAGTCAGCCACATAGCCCTCGTAGTAACAGCCATTCTCATCCAAACCCCCTGAAGCTTCACCGGCGCAGTCATTCTTATAATCGCCCACGGACTTACATCCTCATTACTATTCTGCCTAGCAAACTCAAATTACGAACGCACCCACAGTCGCATCATAATTCTCTCCCAAGGACTTCAAACTCTACTCCCACTAATAGCCTTTTGATGACTCCTAGCAAGCCTCGCCAACCTCGCCCTACCCCCCACCATTAATCTCCTAGGAGAACTCTCCGTGCTAGTAACCTCATTCTCCTGATCAAATACTACCCTCCTACTCACAGGATTCAACATACTAATTACAGCCCTGTACTCCCTCTACATGTTTACCACAACACAATGAGGCTCACTCACCCACCACATTAATAACATAAAACCCTCATTCACACGAGAAAACACTCTCATATTTATACACCTATCCCCCATCCTCCTCCTATCCCTCAATCCTGATATTATCACTGGGTTCACCTCCTGTAAATATAGTTTAACCAAAACATCAGATTGTGAATCTGACAACAGAGGCTCACGACCCCTTATTTACCGAGAAAGCTTATAAGAACTGCTAATTCATATCCCCATGCCTAACAACATGGCTTTCTCAACTTTTAAAGGATAACAGCCATCCGTTGGTCTTAGGCCCCAAAAATTTTGGTGCAACTCCAAATAAAAGTAATAACCATGTATACTACCATAACCACCTTAACCCTAACTCCCTTAATTCTCCCCATCCTCACCACCCTCATTAACCCTAACAAAAAAAACTCATATCCCCATTATGTGAAATCCATTATCGCGTCCACCTTTATCATTAGCCTTTTCCCCACAACAATATTCATATGCCTAGACCAAGAAGCTATTATCTCAAACTGGCACTGAGCAACAACCCAAACAACCCAGCTCTCCCTAAGCTTTAAACTAGACTACTTTTCCATAACATTTATCCCCGTAGCACTGTTCGTTACATGAGCCATCATAGAATTCTCACTATGATACATAAACTCAGACCCAAACATCAACCAATTCTTCAAATATTTACTTATCTTCCTAATTACCATACTAATCTTAGTCACCGCTAATAACCTATTCCAACTCTTCATTGGCTGAGAAGGAGTAGGAATTATATCCTTTCTACTCATTAGCTGATGGTACGCCCGAACAGATGCCAACACAGCAGCCATCCAAGCAATCCTATATAACCGCATCGGTGACATTGGTTTTATCCTAGCCCTAGCATGATTCCTCCTACACTCCAACTCATGAGACCCCCAACAAATAGTCCTCCTAAGTACTAATCCAAGCCTTACTCCACTACTAGGCTTCCTCCTAGCAGCAGCAGGCAAATCAGCCCAATTAGGCCTTCACCCCTGACTCCCCTCAGCCATAGAAGGCCCTACCCCCGTTTCAGCCCTACTCCACTCAAGCACCATAGTCGTAGCAGGAGTCTTCCTACTCATCCGCTTCCACCCCCTAGCAGAAAATAACCCACTAATCCAAACTCTCACGCTATGCCTAGGCGCTATCACCACCCTATTCGCAGCAATCTGCGCCCTTACACAAAATGACATCAAAAAAATCGTAGCCTTCTCCACTTCAAGTCAATTAGGACTCATAATAGTCACAATCGGTATCAACCAACCACACCTAGCATTCCTGCACATCTGCACCCATGCTTTTTTCAAAGCCATACTATTTATATGCTCCGGATCCATTATCCACAACCTCAACAATGAACAAGACATTCGAAAAATAGGAGGACTACTCAAAACCATACCCCTCACCTCAACCTCCCTCATCATTGGCAGCCTAGCATTAGCAGGAATACCTTTCCTCACAGGTTTCTACTCCAAAGACCTCATCATCGAAACTGCAAACATATCATACATAAACGCCTGAGCCCTATCTATTACTCTCATCGCCACCTCCCTAACAAGCGCCTACAGCACCCGAATAATTCTCCTCACCTTAATAGGTCAACCTCGCTTCCCAACCCTCACTAACATTAACGAAAACAACCCCACTCTATTAAATCCCATTAAACGCCTAACGATCGGAAGCTTATTTGCAGGATTTTTCATTACCAACAACATTCTCCCCATATCTACTTCCCAAATGACAATTCCCCTTTACTTGAAACTCACAGCCCTAAGCGTTACTTTCCTAGGACTTCTAACAGCCCTAGACCTCAATTACCTAACCAACAAACTCAAAATAAAATCCCCACCATATACATTTTACTTCTCTAATATGCTCGGATTCTATCCCAACATTATACACCGCTCAATCCCCTATCTAGGCCTTCTCACAAGCCAAAACCTGCCCCTACTCCTTCTAGACCTGACCTGACTAGAAAAACTACTACCCAAAACAATTTCACAGTACCAAGTCTCCGCTTCCATTACCACCTCAACCCAAAAAGGTATAATCAAACTTTATTTCCTCTCTTTTCTCTTCCCTCTCATCTTAACCTTACTCCTAATCATATAACCTATTCCCCCGAGCAATCTCAATTACAATGTATACACCAACAAATAATGTCCAACCAGTAACTACTACCAACCAACGCCCATAGTCATACAAAGCCCCCGCACCAATAGGATCCTCCCGAATTAGCCCCGGCCCCTCCCCTTCATAAATTATTCAACTTCCCACGCTATTAAAATTTACTACAACCACTACCCCATCATACTCTTTTACCCACAACACTAATCCTACCTCCATTGCCAGTCCCACTAAAACACTAACCAAAACCTCAACCCCTGACCCCCATGCCTCAGGGTACTCCTCAATAGCCATCGCCGTAGTATACCCAAAAACAACCATTATTCCCCCCAAATAAATTAAAAAAACCATTAAACCTATATAACCTCCCCCATAATTCAAAATGATAGTACACCCAACTACACCACTAACAATCAATACTAAGCCCCCATAAATAGGAGAAGGCTTAGAAGAAAACCCCACAAACCCTATTACTAAACTCACACTCAATAAAAATAAAACATATGTCATTATTCTCGCACGGACTACAACCACGACCAATGATATGAAAAACCATCGTTGTATTTCAACTACAAGAACACCAATGACCCCAACACGCAAAATCAACCCACTAATAAAATTAATTAATCACTCATTTATCGACCTCCCCACCCCATCCAATATTTCCACATGATGAAACTTCGGCTCACTTCTCGGCGCCTGCCTAATCCTTCAAATCACCACAGGACTATTCCTAGCTATACACTACTCACCAGACGCCTCAACCGCCTTCTCATCGATCGCCCACATTACCCGAGACGTAAACTATGGTTGAATCATCCGCTACCTTCACGCTAACGGCGCCTCAATATTTTTCATCTGCCTCTTCCTACACGTCGGTCGAGGCCTATATTACGGCTCATTTCTCTACCTAGAAACCTGAAACATTGGCATCATCCTCTTGCTCACAACCATAGCAACAGCCTTTATGGGCTATGTCCTCCCATGAGGCCAAATATCCTTCTGAGGGGCCACAGTAATTACAAACCTACTGTCCGCCATCCCATACATCGGAACAGACCTCGTCCAATGAGTCTGAGGAGGCTACTCAGTAGACAGCCCTACCCTTACACGATTCTTCACCCTCCACTTTATCCTACCCTTCATTATCACAGCCCTAACAACACTTCATCTCCTATTCTTACACGAAACAGGATCAAATAACCCCCTAGGAATCACCTCCCACTCCGACAAAATTACCTTCCACCCCTACTACACAATCAAAGATATCCTTGGTTTATTCCTTTTCCTCCTCGCCCTAATAGTATTAACACTATTTTCACCAGACCTCCTAGGCGATCCAGACAATTACACCCTAGCCAACCCCCTAATCACCCCACCCCACATTAAGCCCGAGTGGTATTTTCTATTTGCCTACACAATTCTCCGATCCGTCCCCAACAAACTAGGAGGTGTTCTCGCCCTACTACTATCTATCCTCATCCTAGCAGTAATCCCTATCCTCCACACATCCAAACAACAAAGCATAATATTTCGCCCACTAAGCCAACTGCTTTACTGACTCCTAGCCACAGACCTCCTTATCCTAACCTGAATCGGAGGACAACCAGTAAGCTACCCCTTCATCACCATCGGGCAAGTAGCATCCGTATTATACTTCACAACAATCCTAATCCTAATACCAATTATCTCCCTAATCGAAAACAAAATACTCGAATGAGCCTGCCCTTGTAGTATAAGCTAATACACCGGTCTTGTAAACCGGAAACGAAAACTTTATTCCAAGGACAAATCAGAGAAAAAGTCTTTAACTCCACCATCAGCACCCAAAGCTAAGATTCTAATTTAAACTATTCTCTG
>PTT/PTV_Tommy
GTTTATGTAGCTTACCCCCTCAAAGCAATACACTGAAAATGTTTCGACGGGTTTACATCACCCCATAAACAAACAGGTTTGGTCCTAGCCTTTCTATTAGCCCTTAGTAAGATTACACATGCAAGCATCCCCGCCCCGGTGAGTCACCCTCTAAATCGCCATGGTCAAAAGGAACAAGTATCAAGCACGCAGCAATGCAGCTCAAAACGCTTAGCCTAGCCACACCCCCACGGGAGACAGCAGTGATAAACCTTTAGCAATAAACGAAAGTTTAACTAAGCCATACTAACCCTAGGGTTGGTCAATTTCGTGCCAGCTACCGCGGTCACACGATTAACCCAAGTCAATAGAAACCGGCGTAAAGAGTGTTTTAGATCAACCCCCCCCCAATAAAGCTAAAACTCACCTGAGTTGTAAAAAACTCCAGCTGATACAAAATAAACTACGAAAGTGGCTTTAACACATCTGAATACACAATAGCTAAGACCCAAACTGGGATTAGATACCCCACTATGCTTAGCCCTAAACTTCAACAGTTAAATTAACAAAACTGCTCGCCAGAACACTACGAGCCACAGCTTAAAACTCAAAGGACCTGGCGGTGCTTCATATCCCTCTAGAGGAGCCTGTTCTGTAATCGATAAACCCCGATCAACCTCACCGCCTCTTGCTCAGCCTATATACCGCCATCTTCAGCAAACCCTGATGAAGGTTACAAAGTAAGCGCAAGTACCCACGTAAGGACGTTAGGTCAAGGTGTAGCCTATGAGGTGGCAAGAAATGGGCTACATTTTCTACCCCAGAAAATTACGATAACCCTTATGAAACCTAAGGGTCGAAGGTGGATTTAGCAGTAAACTAAGAGTAGAGTGCTTAGTTGAACAGGGCCCTGAAGCGCGTACACACCGCCCGTCACCCTCCTCAAGTATACTTCAAAGGATACTTAACTTAAACCCCCTATGCATTTATATAGAGGAGACAAGTCGTAACATGGTAAGTGTACTGGAAAGTGCACTTGGACGAACCAGAGTGTAGCTTAACATAAAGCACCCAACTTACACTTAGGAGATTTCAACTCAACTTGACCACTCTGAGCCAAACCTAGCCCCAAACCCCCTCCATCCTACTACCAAACAACCTTAACCAAACCATTTACCCAAATAAAGTATAGGCGATAGAAATTGTAAACCGGCGCAATAGACATAGTACCGCAAGGGAAAGATGAAAAATTATACCCAAGCATAATACAGCAAGGACTAACCCCTGTACCTTTTGCATAATGAATTAACTAGAAATAACTTTGCAAAGAGAACCAAAGCTAAGACCCCCGAAACCAGACGAGCTACCTAAGAACAGCTAAAAGAGCACACCCGTCTATGTAGCAAAATAGTGGGAAGATTTATAGGTAGAGGCGACAAACCTATCGAGCCTGGTGATAGCTGGTTGTCCAAGATAGAATCTTAGTTCAACTTTAAATTTACCTACAGAACCCTCTGAATCCCCCTGTAAATTTAACTGTTAGTCCAAAGAGGAACAGCTCTTTAGACACTAGGAAAAAACCTTGTAAAGAGAGTAAAAAATTTAACACCCATAGTAGGCCTAAAAGCAGCCACCAATTAAGAAAGCGTTCAAGCTCAACACCCACAACCTTAAAAATCCCAAACATATAACCGAACTCCTTACACCCAATTGGACCAATCTATTACCCCATAGAAGAACTAATGTTAGTATTAGTAACATGAAAACATTCTCCTCCGCATAAGCCTACATCAGACCAAAATATTAAACTGACAATTAACAGCCTAATATCTACAATCAACCAACAAGCCATTATTACCCCCGCTGTTAACCCAACACAGGCATGCCCACAAGGAAAGGTTAAAAAAAGTAAAAGGAACTCGGCAAATCTTACCCCGCCTGTTTACCAAAAACATCACCTCTAGCATTACCAGTATTAGAGGCACCGCCTGCCCGGTGACATGTGTTTAACGGCCGCGGTACCCTAACCGTGCAAAGGTAGCATAATCACTTGTTCCTTAAATAGGGACTTGTATGAATGGCTCCACGAGGGTTTAGCTGTCTCTTACTTTCAACCAGTGAAATTGACCTACCCGTGAAGAGGCGGGCATAACATAGCAAGACGAGAAGACCCTATGGAGCTTTAATTCATTAATGCAAACAATACTTAACAAACCTACAGGTCCTAAACTATTAAACCTGCATTAAAAATTTCGGTTGGGGCGACCTCGGAGCACAACCCAACCTCCGAGCAATACATGCTAAGACCTCACCAGTCAAAGCGAATTACTACATCCAATTGATCCAATAACTTGACCAACGGAACAAGTTACCCTAGGGATAACAGCGCAATCCTATTCCAGAGTCCATATCAACAATAGGGTTTACGACCTCGATGTTGGATCAGGACATCCCGATGGTGCAGCCGCTATTAAAGGTTCGTTTGTTCAACGATTAAAGTCCTACGTGATCTGAGTTCAGACCGGAGTAATCCAGGTCGGTTTCTATCTGTTCTAAATTTCTCCCTGTACGAAAGGACAAGAGAAATGAGGCCTACTTCACAAAGCGCCTTCCCCAATAAATGATATTATCTCAATTTAACGCCATGCCAACACCCACTCAAGAACAGAGTTTGTTAAGATGGCAGAGCCCGGTAATTGCATAAAACTTAAAACTTTACAATCAGAGGTTCAATTCCTCTTCTTGACAACACACCCATGACCAACCTCCTACTCCTCATTGTACCCATCCTAATCGCAATAGCATTCCTAATGCTAACTGAACGAAAAATTCTAGGCTACATACAACTACGCAAAGGCCCCAACATTGTAGGCCCCTACGGGCTATTACAACCCTTCGCTGACGCCATAAAACTCTTCACTAAAGAACCCTTAAAACCTTCCACTTCAACCATTACCCTCTACATCACCGCCCCAACCTTAGCCCTCACCATTGCCCTCTTACTATGAACCCCCCTCCCCATGCCCAACCCCCTAGTCAATCTTAACTTAGGCCTCCTATTTATTCTAGCCACCTCCAGCCTAGCCGTTTACTCAATCCTCTGATCAGGGTGAGCATCAAACTCAAACTACGCCTTAATCGGTGCATTACGAGCAGTAGCCCAAACAATCTCATACGAAGTCACTCTAGCCATTATCCTACTGTCAACACTACTAATAAGCGGCTCCTTCAATCTCTCTACCCTTATCACAACACAAGAGCACCTCTGACTAATCCTGCCAACATGGCCCCTGGCCATAATATGATTTATCTCCACACTAGCAGAGACCAACCGGACTCCCTTCGACCTTACTGAAGGAGAATCTGAACTAGTCTCAGGCTTTAACATCGAGTATGCCGCGGGCCCCTTTGCCCTATTTTTCATAGCCGAATACATAAACATTATTATAATAAACACCCTCACTGCTACAATTTTCCTAGGAACAACATACAATACGCACTCCCCTGAACTCTACACGACATATTTTGTCACCAAAGCCCTACTTCTAACCTCCCTGTTCCTATGAATTCGAACAGCATATCCCCGATTTCGCTACGACCAACTCATACACCTTCTATGAAAAAACTTCCTACCACTCACCCTAGCATCACTCATGTGATATATCTCCACACCCACTACAATCTCCAGCATCCCCCCTCAAACCTAAGAAATATGTCTGATAAAAGAATTACTTTGATAGAGTAAATAATAGGAGTTCAAATCCCCTTATTTCTAGGACTATGAGAATCGAACTCATCCCTGAGAATCCAAAATTCTCCGTGCCACCTATCACACCCCATCCTAAAGTAAGGTCAGCTAAATAAGCTATCGGGCCCATACCCCGAAAATGTTGGTTATACCCTTCCCGTACTAATTAATCCCCTAGCCCAACCCATCATCTACTCTACCATCTTTGCAGGCACACTCATTACAGCGCTAAGCTCACACTGATTTTTCACCTGAGTAGGCCTAGAAATAAATATACTAGCTTTTATCCCAATCCTAGCCAAAAAAATAAGCCCCCGCTCCACAGAAGCTGCCATCAAATACTTTCTCACACAAGCAACTGCGTCCATAATTCTCCTGATAGCTATCCTCTCCAACAGCATACTCTCCGGACAATGAACCATAATCAATACTATCAATCAATACTCATCATTAATAATTATAATAGCAATGGCAATAAAACTAGGAATAGCCCCCTTTCACTTTTGAGTTCCAGAAGTTACCCAAGGCACTCCCCTAATATCTGGCCTACTCCTCCTCACATGACAAAAATTAGCCCCCATTTCAATTATATACCAAATCTCCTCATCACTGAACGTAAGCCTTCTCCTCACCCTTTCAATCTTGTCCATTATAGCAGGCAGCTGAGGCGGACTAAACCAAACCCAACTACGCAAAATCCTAGCATACTCCTCAATCACCCACATAGGCTGAATAATAGCAGTCCTACCATACAACCCTAACATAACCATTCTTAATTTAACTATTTACATCATCCTAACTACTACCGCATTCCTGCTACTCAACTTAAACTCCAGCACCACAACCCTACTACTATCTCGCACCTGAAACAAGCTAACATGATTAACTCCTCTAATCCCATCCACCCTCCTCTCCCTAGGAGGCCTGCCCCCACTAACCGGCTTCTTGCCCAAATGAGCTATCATCGAAGAATTCACAAAAAATAACAGCCTCATCATCCCCACCATCATAGCCATCATCACTCTCCTCAACCTCTATTTCTACCTACGCCTAATCTACTCCACCTCAATTACACTACTTCCTATATCCAATAACGTAAAAATAAAATGACAATTCGAACATACAAAACCCACCCTCTTCCTCCCTACACTCATCACCCTTACCACACTACTTCTACCCATCTCCCCTTTCATACTAATAATCTTATAGAAGTTTAGGTTAAGCACAGACCAAGAGCCTTCAAAGCCCTCAGTAAGTTACAATACTTAATTTCTGCAACAACTAAGGACTGCAAAACCCCACTCTGCATCAACTGAACGCAAATCAGCCACTTTAATTAAGCTAAGCCCTTACTAGATTAATGGGACTTAAACCCACAAACATTTAGTTAACAGCTAAACACCCTAATCAACTGGCTTCAATCTACTTCTCCCGCCGCAAGAAAAAAAGGCGGGAGAAGCCCCGGCAGGTTTGAAGCTGCTTCTTCGAATTTGCAATTCAATATGAAAATCACCTCAGAGCTGGTAAAAAGAGGCTTAACCCCTGTCTTTAGATTTACAGTCCAATGCTTCACTCAGCCATTTTACCCCACCCTACTGATGTTCGTCGACCGCTGACTATTCTCTACAAACCACAAAGATATTGGAACACTATACCTACTATTCGGCGCATGGGCTGGAGTCCTGGGCACAGCCCTAAGTCTCCTTATTCGGGCTGAACTAGGCCAACCAGGCAACCTTCTAGGTAATGACCACATCTACAATGTCATCGTCACAGCCCATGCATTCGTAATAATCTTCTTCATAGTAATGCCTATCATAATCGGAGGCTTTGGCAACTGGCTAGTCCCCTTGATAATTGGTGCCCCCGACATGGCATTCCCCCGCATAAACAACATAAGCTTCTGACTCCTACCCCCTTCTCTCCTACTTCTACTTGCATCTGCCATAGTAGAAGCCGGCGCCGGAACAGGTTGAACAGTCTACCCTCCCTTAGCGGGAAACTACTCGCATCCTGGAGCCTCCGTAGACCTAACCATCTTCTCCTTGCATCTGGCAGGCGTCTCCTCTATCCTAGGAGCCATTAACTTCATCACAACAATTATTAATATAAAACCTCCTGCCATAACCCAATACCAAACACCCCTCTTCGTCTGATCCGTCCTAATCACAGCAGTCTTACTTCTCCTATCCCTCCCAGTCCTAGCTGCTGGCATCACCATACTATTGACAGATCGTAACCTCAACACTACCTTCTTCGATCCAGCCGGGGGAGGAGACCCTATTCTATATCAGCACTTATTCTGATTTTTTGGCCACCCCGAAGTTTATATTCTTATTCTACCAGGCTTCGGAATAATTTCCCACATTGTAACTTATTACTCCGGAAAAAAAGAACCATTTGGATATATAGGCATGGTTTGAGCTATAATATCAATTGGTTTCCTAGGGTTTATCGTGTGAGCACACCATATATTTACAGTAGGAATAGACGTAGACACACGAGCCTATTTCACCTCCGCTACCATAATCATTGCTATTCCTACCGGCGTCAAAGTATTCAGCTGACTCGCTACACTTCACGGAAGCAATATGAAATGATCTGCCGCAGTACTCTGAGCCCTAGGGTTCATCTTTCTCTTTACCGTAGGTGGCCTAACCGGCATTGTACTAGCAAACTCATCATTAGACATCGTGCTACACGACACATACTACGTCGTAGCCCACTTCCACTACGTCCTATCAATAGGAGCTGTATTCGCCATCATAGGAGGCTTCATTCACTGATTCCCCCTATTCTCAGGCTATACCCTAGACCAAACCTATGCCAAAATCCAATTTGCCATCATGTTCATTGGCGTAAACCTAACCTTCTTCCCACAACACTTCCTTGGCCTATCTGGGATGCCCCGACGTTACTCGGACTACCCCGATGCATACACCACATGAAATGTCCTATCATCCGTAGGCTCATTCATCTCCCTGACAGCAGTAATATTAATAATTTTCATGATTTGAGAAGCCTTTGCTTCAAAACGAAAAGTCCTAATAGTAGAAGAACCTTCCACAAACCTGGAATGACTGTACGGGTGCCCCCCACCCTACCACACATTCGAAGAACCCGTATACATAAAATCTAGACAAAAAAGGAAGGAATCGAACCCCCTAAAGCTGGTTTCAAGCCAACCCCATGACCTCCATGACTTTTTCAAAAAGATATTAGAAAAACTATTTCATAACTTTGTCAAAGTTAAATTACAGGTTAACCCCCGTATATCTTAATGGCACATGCAGCGCAAGTAGGCCTACAAGACGCTACTTCCCCTATCATAGAAGAACTTATTATCTTTCATGACCATGCCCTCATAATTATCTTTCTCATCTGCTTCCTAGTCCTATACGCCCTTTTCCTAACACTCACAACAAAACTAACTAATACTAGTATTTCAGACGCCCAGGAAATAGAGACCGTCTGAACTATCCTGCCCGCCATCATCCTAGTCCTTATTGCCCTACCATCCCTGCGTATCCTTTACATAACAGACGAGGTCAACGACCCCTCCTTTACTATTAAATCAATCGGCCATCAATGATATTGAACCTACGAATACACCGACTACGGCGGGCTAATCTTCAACTCCTACATACTCCCCCCATTATTTCTAGAACCAGGTGATCTACGACTCCTTGACGTTGATAACCGAGTGGTCCTCCCAGTTGAAGCCCCCGTTCGTATAATAATTACATCACAAGATGTTCTACACTCATGGGCTGTACCCACATTAGGCCTAAAAACAGACGCAATTCCCGGACGCCTAAACCAAACCACTTTCACCGCCACACGACCAGGAGTATACTACGGCCAATGCTCAGAAATCTGTGGAGCAAACCACAGTTTTATACCCATCGTCCTAGAGTTAATCCCTCTAAAAATCTTTGAAATAGGACCCGTACTCACTCTATAGCACCCTCTCTACCCCTCTCCAGAGCTCACTGTAAAGCTAACCTAGCATTAACCTTTTAAGTTAAAGATTAAGAGGACCAACACCTCTTTACAGTGAAATGCCCCAACTAAATACTGCCGTATGACCCACCATAATTACCCCCATACTCCTTACACTATTTCTCGTCACCCAACTAAAAATATTAAATTCAAATTACCATCTACACCCCTCACCAAAACCCATAAAAATAAAAAACTACAATAAACCCTGAGAACCAAAATGAACGAAAATCTATTCGCTTCATTCGCTGCCCCTACAATCCTAGGCTTGCCCGCCGCAGTACTGATCATTCTATTCCCCCCTCTACTGGTCCCCACCTCTAAACATCTCATCAACAACCGACTAATTACCACCCAACAATGACTAATTCAACTGACCTCAAAACAAATAATAACTATACACAACACTAAAGGACGAACCTGATCTCTCATACTAGTATCCTTAATCATTTTTATTGCCACAACCAATCTTCTCGGACTTCTACCCCACTCATTCACACCAACCACCCAACTATCTATAAACCTAGCCATGGCCATCCCCCTATGAGCAGGCGCAGTAGTCACAGGCTTTCGCTTTAAGACTAAAAATGCCCTAGCCCACTTCTTACCACAAGGTACACCCACACCCCTTATCCCTATACTGATTATCATCGAAACTATTAGCCTACTCATTCAACCAATAGCCTTAGCCGTACGTCTAACCGCTAACATTACTGCAGGCCACCTACTCATGCACCTAATTGGAAGTGCCACACTAGCATTATCAACTATCAATCTACCCTCTACACTCATTATCTTCACAATTCTAATCCTACTGACTATTCTAGAGATCGCCGTCGCCTTAATCCAAGCCTACGTTTTTACACTTCTAGTGAGCCTCTACCTGCACGACAACACATAATGACCCACCAATCACATGCCTATCATATAGTAAAACCCAGCCCGTGACCCCTAACAGGGGCCCTCTCAGCCCTCCTAATAACCTCCGGCCTGGCCATATGGTTCCACTTCTACTCCACAACACTACTCACACTAGGCTTACTAACTAACACATTAACCATGTATCAATGATGACGCGATGTTATACGAGAAGGCACATACCAAGGCCACCATACACCACCCGTCCAAAAAGGCCTCCGATATGGGATAATTCTTTTTATTACCTCAGAAGTTTTTTTCTTTGCAGGATTTTTTTGAGCTTTCTACCACTCCAGCCTAGCCCCTACCCCCCAGCTAGGAGGGCACTGGCCCCCAACAGGTATTACCCCACTAAATCCCCTAGAAGTCCCACTCCTGAACACATCTGTATTGCTCGCATCAGGGGTATCAATTACTTGAGCTCATCACAGCTTAATAGAAAATAACCGAAACCAAATAATTCAAGCACTGCTTATTACGATTCTACTAGGTCTCTATTTCACCCTCCTACAAGCCTCAGAATATTTCGAATCCCCCTTTACCATTTCCGATGGCATCTACGGCTCAACATTCTTTGTAGCCACAGGCTTCCACGGACTCCACGTCATCATTGGGTCAACTTTCCTCACTATCTGCCTCATCCGCCAACTAATATTTCACTTCACATCCAAACACCACTTCGGCTTTGAAGCCGCCGCCTGATACTGACACTTCGTAGATGTAGTCTGACTATTTCTATATGTCTCCATCTACTGATGAGGATCCTACTCTTTTAGTATAAATAGTACCGTTAACTTCCAATTAACTAGTTTTGACAGCATTCAAAAAAGAGTAATAAACTTCGTCCTAATTTTAATAATCAACACCCTTCTAGCCCTACTACTGATAATTATTACATTCTGACTACCACAACTCAACAGCTACATAGAAAAATCTAACCCTTACGAATGTGGCTTCGACCCTGTGTCCCCCGCCCGCGTCCCCTTCTCCATAAAATTTTTCCTAGTAGCCATCACCTTCCTATTATTTGACCTAGAAATTGCCCTCCTATTGCCCTTACCTTGAGCCCTACAAACAGCCAACCTGCCACTAATAGTCATATCATCCCTCTTATTAATCACTATCCTAGCCCTAAGCCTCGCCTACGAATGATTACAAAAGGGGTTAGACTGAACCGAATTGGTATATAGTTTAAATAAAACGAATGATTTCGACTCATTAAATTATGATAATCATATTTACCAAATGCCTCTTATTTATATAAATATTATACTAGCATTTACCATCTCACTTCTAGGAATACTAGTATACCGCTCACACCTAATATCTTCCCTACTATGCCTAGAAGGAATAATACTATCACTATTCATCATAGCCACCCTCATAACCCTCAATACCCACTCCCTCTTAGCCAATATTGTACCCATCACCATACTAGTCTTTGCTGCCTGTGAAGCAGCAGTAGGCCTAGCACTACTAGTTTCAATCTCTAACACATACGGCTTAGACTACGTACATAACCTAAACCTACTCCAATGCTAAAACTAATCATCCCGACAATTATATTACTACCACTAACATGATTCTCTAAAAAACGTATAATTTGAATCAACACAACCACTCACAGCCTAATTATCAGCACCATTCCCTTACTATTTTTTAACCAAATTAACAACAACCTATTCAGCTGTTCCCTGCCCTTCTCCTCCGACCCCTTAACAACCCCCCTCCTAATATTAACTGCTTGACTTCTACCCCTCACAATCATAGCAAGCCAGCGCCACCTATCCAACGAACCACTATCACGAAAAAAACTCTACCTCTCCATGCTAATCTCCCTCCAAATCTCCTTAATTATAACATTCTCGGCCACAGAACTAATTATATTTTATATCTTCTTCGAAACCACACTTATCCCTACCCTGGCTATCATCACCCGATGGGGTAACCAACCAGAACGCCTGAACGCAGGTACATACTTCCTATTCTATACCCTAGTAGGCTCCCTCCCCCTACTCATCGCACTAATCTACACCCACAACACCCTAGGCTCACTAAATATCCTATTACTCACTCTTACAGCCCAAGAACTATCAAACACCTGAGCCAACAACTTAATATGACTAGCGTACACGATGGCTTTCATGGTAAAAATACCCCTTTACGGACTCCACCTATGACTCCCTAAAGCCCATGTCGAAGCCCCTATTGCCGGATCGATGGTACTTGCTGCAGTACTCTTAAAATTAGGTGGCTATGGCATAATACGCCTCACACTCATCCTCAACCCCCTAACAAAACATATAGCCTACCCCTTCCTCATGTTATCCTTATGAGGTATAATCATAACAAGCTCCATCTGCCTGCGACAAACAGACCTAAAATCGCTCATTGCATACTCTTCAGTCAGCCACATAGCCCTCGTAGTAACAGCCATTCTCATCCAAACCCCCTGAAGCTTCACCGGCGCAATTATCCTCATAATCGCCCACGGACTTACATCCTCATTACTATTCTGCCTAGCAAACTCAAATTATGAACGCACCCACAGTCGCATCATAATTCTCTCCCAAGGACTTCAAACTCTACTCCCACTAATAGCCTTTTGATGACTCCTAGCAAGCCTCGCTAACCTCGCCCTACCCCCCACCATTAATCTCCTAGGGGAACTCTCCGTGCTAGTAACCTCGTTTTCCTGATCAAACACCACTCTCCTACTCACAGGATTCAACATACTAATCACAGCTCTGTACTCTCTCTACATGTTTACCACAACACAATGAGGCTCACTCACCCACCACATTAATAGCATAAAACCCTCATTCACACGAGAAAACACTCTCATATTTTTACACCTATCCCCCATCCTCCTTCTATCCCTCAATCCTGATATTATTACTGGATTCACCTCCTGTAAATATAGTTTAACCAAAACATCAGATTGTGAATCTGACAACAGAGGCTCACGACCCCTTATTTACCGAGAAAGCTTATAAGAACTGCTAACTCGTATCCCCATGCCTAACAACATGGCTTTCTCAACTTTTAAAGGATAACAGCCATCCGTTGGTCTTAGGCCCCAAAAATTTTGGTGCAACTCCAAATAAAAGTAATAACCATGTATGCTACCATAACCACCTTAGCCCTAACTTCCTTAATTCCCCCCATCCTCGCCACCCTCATTAATCCTAACAAAAAAAACTCATACCCCCATTACGTGAAATCCATTGTCGCATCTACCTTTATCATTAGCCTTTTCCCCACAACAATATTCATATGCCTAGACCAAGAAGCTATTATCTCGAACTGGCACTGAGCAACAACCCAAACAACCCAACTCTCCCTGAGCTTTAAACTAGACTATTTCTCCATAACATTTATCCCCGTAGCACTGTTTGTTACATGATCCATCATAGAATTCTCACTATGATATATAGACTCAGACCCCAACATCAACCAATTCTTCAAATACTTACTTATCTTCCTAATTACCATACTAATCCTAGTCACCGCTAACAACCTATTCCAACTCTTCATCGGCTGAGAAGGCGTAGGAATTATATCCTTTCTACTCATTAGCTGATGGTACGCCCGAACAGATGCCAACACAGCAGCCATTCAAGCAATCCTATACAACCGTATCGGTGATATTGGTTTTGTCCTAGCCCTAGCATGATTTCTCCTACACTCCAACTCATGAGACCCACAACAAATAATCCTCCTAAATACTAATACAGACCTTACTCCACTACTAGGCTTCCTCCTAGCAGCAGCAGGCAAATCAGCTCAACTAGGCCTTCACCCCTGACTCCCCTCAGCCATAGAAGGCCCTACTCCTGTTTCAGCCCTACTCCACTCAAGCACCATAGTCGTAGCAGGAGTCTTCCTACTCATCCGCTTCTACCCCCTAGCAGAGAATAACCCACTAATCCAAACTCTCACGCTATGCCTAGGCGCTATCACCACCCTATTCGCAGCAGTCTGCGCCCTTACACAAAATGACATCAAAAAAATCGTAGCCTTCTCCACTTCAAGCCAACTAGGACTCATAATAGTTACAATCGGTATCAACCAACCACACCTAGCATTCCTTCACATCTGCACCCACGCTTTCTTCAAAGCCATACTATTTATATGCTCCGGATCCATTATCCACAACCTCAACAATGAGCAAGACATTCGAAAAATAGGAGGATTACTCAAAACCATACCCCTCACTTCAACCTCCCTCACCATTGGCAGCCTAGCATTAGCAGGAATGCCTTTCCTCACAGGTTTCTACTCCAAAGACCTCATCATCGAAACCGCTAACATATCATACACAAACGCCTGAGCCCTATCTATTACTCTCATCGCCACCTCTCTGACAAGCGCCTACAGCACCCGAATAATCCTCCTCACCCTAACAGGTCAACCTCGCTTCCCAACCCTCACCAACATTAACGAAAACAACCCCACTCTGTTAAATCCCATTAAACGCCTAACCATTGGAAGCTTATTTGCAGGATTTCTCATTACCAACAACATTCTCCCCATATCTACTTCCCAAGTAACAATTCCCCTTTACTTAAAACTCACAGCCCTAGGCGTTACTTCCCTAGGACTTCTAACAGCCCTAGACCTCAATTACCTAACCAACAAGCTCAAAATAAAATCCCCACTATATACATTCTACTTCTCCAACATACTCGGATTCTACCCTGACATTATACACCGCTCGATCCCCTATCTAGGCCTTCTTACAAGCCAAAACCTGCCTCTACTCCTTCTAGACCTGACCTGGCTAGAAAAACTACTACCTAAAACAATTTCACAGTACCAAATCTCCGCCTCCATTACCACCTCAACCCAAAAAGGCATAATCAAACTTTATTTCCTCTCTTTTTTCTTCCCTCTCATCTTAACCTTACTCCTAATCACATAACCTATTCCCCCGAGCAATCTCAATCACAATGTATACACCAACAAACAATGTCCAACCAGTAACTACTACTAACCAACGCCCATAATCATATAAAGCCCCCGCACCAATAGGATCCTCCCGAATCAGCCCTGGCCCCTCCCCTTCATAAATTATTCAACTCCCCACGCTATTAAAATTTACCACAACCACCACCCCATCATATCCTTTTACCCATAACACTAATCCTACCTCCATCGCCAATCCTACTAAAACACTAACCAAAACCTCAACCCCTGACCCCCATGCCTCAGGATACTCCTCAATAGCCATCGCCGTAGTATACCCAAAAACAACCATTATTCCCCCCAAATAAATTAAAAAAACCATTAAACCTATGTAACCTCCCCCATAATTCAAAATGATGGCACACCCAACTACACCACTAACAATCAGTACTAAACCCCCATAGATAGGAGAAGGCTTAGAAGAAAACCCCACAAACCCTATCACTAAACCCACACTCAATAAAAATAAAGCATATGTCATTATTCTCGCACGGACTACAACCACGACCAATGATATGAAAAACCATCGTTGTATTTCAACTACAAGAACACCAATGACCCCAACACGCAAAATTAACCCACTAATAAAATTAATTAATCACTCATTTATCGACCTCCCCACCCCATCCAACATTTCCGCATGGTGGAACTTCGGCTCCCTTCTCGGCGCCTGCCTAATCCTTCAAATCACCACAGGATTATTCCTAGCCATACACTACTCACCAGACGCCTCAACCGCCTTCTCGTCGATCGCCCACATCACCCGAGACGTAAACTATGGTTGGATCATCCGCTACCTTCACGCCAATGGCGCCTCAATATTTTTTATCTGCCTCTTCCTACACATCGGTCGAGGCCTATATTACGGCTCATTTCTCTACCTAGAAACCTGAAACATTGGCATCATCCTCTTGCTCACAACCATAGCAACAGCCTTTATGGGCTATGTCCTCCCATGAGGCCAAATATCCTTCTGAGGAGCCACAGTAATTACAAACCTACTATCCGCCATCCCGTATATCGGAACAGACCTGGTCCAATGAGTCTGAGGAGGCTACTCAGTAGACAGCCCTACCCTCACACGATTCTTCACCTTCCACTTCATCTTACCCTTCATTATCACAGCCCTAACAACACTTCATCTCCTATTCTTACACGAAACAGGATCAAATAACCCCCTAGGAATCACCTCCCACTCCGACAAAATTACCTTCCACCCCTACTACACAATCAAAGATATCCTTGGTTTATTCCTTTTCCTCCTTATCCTAATGACATTAACACTATTCTCACCAGACCTCCTAGGCGATCCAGACAACTACACCCTAGCTAACCCCCTAAACACCCCACCCCACATTAAACCCGAATGATACTTTCTATTTGCCTACACAATTCTCCGATCCATCCCCAACAAACTAGGAGGTGTCCTCGCCTTACTGCTATCTATCCTGATCCTAGCAGCAATCCCTGTCCTCCATACATCCAAACAACAAAGCATAATATTCCGCCCACTAAGCCAACTGCTTTACTGACTCCTAGCCGCAGACCTCCTTATCCTAACCTGAATCGGAGGGCAACCAGTAAGCTACCCCTTCATCACCATCGGACAAGTAGCATCCGTATTATACTTCACAACAATCCTAATCCTAATACCAATTACCTCCCTAATCGAAAACAAAATACTTGAATGAACCTGCCCTTGTAGTATAAACTAATACACCGGTCTTGTAAACCGGAAACGAAAACTTTCTTCCAAGGGCAAATCAGAGAAAAAGTATTTAACTCCACCATCAGCACCCAAAGCTAAGATTCTAATTTAAACTATTCTCTG
>PTV_Buttons
GTTTATGTAGCTTACCCCCTCAAAGCAATACACTGAAAATGTTTCGACGGGTTTACATCACCCCATAAACAAACAGGTTTGGTCCTAGCCTTTCTATTAGCTCTTAGTAAGATTACACATGCAAGCATCCCCGCCCCGGTGAGTCACCCTCTAAATCGCCATGATCAAAAGGAACAAGTATCAAGCACGCAGCAATGCAGCTCAAAACGCTTAGCCTAGCCACACCCCCACGGGAGACAGCAGTGATAAACCTTTAGCAATAAACGAAAGTTTAACTAAGCCATACTAACCCTAGGGTTGGTCAATTTCGTGCCAGCTACCGCGGTCATACGATTAACCCAAGTCAATAGAAACCGGCGTAAAGAGTGTTTTAGATCACCCCCCCCCCATAAAGCTAAAATTCACCTGAGTTGTAAAAAACTCCAGCTGATACAAAATAAACTACGAAAGTGGCTTTAACACATCTGAATACACAATAGCTAAGACCCAAACTGGGATTAGATACCCCACTATGCTTAGCCCTAAACTTCAACAGTTAAATTAACAAAACTGCTCGCCAGAACACTACGAGCCACAGCTTAAAACTCAAAGGACCTGGCGGTGCTTCATATCCCTCTAGAGGAGCCTGTTCTGTAATCGATAAACCCCGATCAACCTCACCGCCTCTTGCTCAGCCTATATACCGCCATCTTCAGCAAACCCTGATGAAGGTTACAAAGTAAGCACAAGTACCCACGTAAAGACGTTAGGTCAAGGTGTAGCCTATGAGGTGGCAAGAAATGGGCTACATTTTCTACCCCAGAAAATTACGATAACCCTTATGAAACCTAAGGGTCGAAGGTGGATTTAGCAGTAAACTAAGAGTAGAGTGCTTAGTTGAACAGGGCCCTGAAGCGCGTACACACCGCCCGTCACCCTCCTCAAGTATACTTCAAAGGATACTTAACTTAAACCCCCTACGTATTTATATAGAGGAGATAAGTCGTAACATGGTAAGTGTACTGGAAAGTGCACTTGGACGAACCAGAGTGTAGCTTAACATAAAGCACCCAACTTACACTTAGGAGATTTCAACTCAACTTGACCACTCTGAGCCAAACCTAGCCCCAAACCCCCTCCACCCTACTACCAAACAACCTTAACCAAACCATTTACCCAAATAAAGTATAGGCGATAGAAATTGTAAACCGGCGCAATAGACATAGTACCGCAAGGGAAAGATGAAAAATTATACCCAAGCATAATACAGCAAGGACTAACCCCTGTACCTTTTGCATAATGAATTAACTAGAAATAACTTTGCAAAGAGAACCAAAGCTAAGACCCCCGAAACCAGACGAGCTACCTAAGAACAGCTAAAAGAGCACACCCGTCTATGTAGCAAAATAGTGGGAAGATTTATAGGTAGAGGCGACAAACCTACCGAGCCTGGTGATAGCTGGTTGTCCAAGATAGAATCTTAGTTCGACTTCAAATTTACCTACAGAACCCTCTAAATCCCCTTGTAAATTTAACTGTTAGTCCAAAGAGGAACAGCTCTTTAGACACTAGGAAAAAACCTTGTAAAGAGAGTAAAAAATTTAACACCCATAGTAGGCCTAAAAGCAGCCACCAATTAAGAAAGCGTTCAAGCTCAACACCCACAACCTTAAAAATCCCAAACATACAACCGAACTCCTTACACCCAATTGGACCAATCTATTACCCCATAGAAGAACTAATGTTAGTATAAGTAACATGAAAACATTCTCCTCCGCATAAGCCTACATCAGACCAAAATATTAAACTGACAATTAACAGCCTAATATCCACAATCAACCAACAAGCCATTATTACCCCCGCTGTTAACCCAACACAGGCATGCCCACAAGGAAAGGTTAAAAAAAGTAAAAGGAACTCGGCAAATCTTACCCCGCCTGTTTACCAAAAACATCACCTCTAGCATTACCAGTATTAGAGGCACCGCCTGCCCGGTGACATATGTTTAACGGCCGCGGTACCCTAACCGTGCAAAGGTAGCATAATCACTTGTTCCTTAAATAGGGACTTGTATGAATGGCTCCACGAGGGTTTAGCTGTCTCTTACTTTCAACCAGTGAAATTGACCTACCCGTGAAGAGGCGGGCATAACATAACAAGACGAGAAGACCCTATGGAGCTTTAATTCATTAATGCAAACAATACTTAACAAACCCACAGGTCCTAAACTATTAAACCTGCATTAAAAATTTCGGTTGGGGCGACCTCGGAGCACAACCCAACCTCCGAGCAATACATGCTAAGACCTCACCAGTCAAAGCGAATTACTACATCCAATTGATCCAATGACTTGACCAACGGAACAAGTTACCCTAGGGATAACAGCGCAATCCTATTCCAGAGTCCATATCAACAATAGGGTTTACGACCTCGATGTTGGATCAGGACATCCCGATGGTGCAGCCGCTATTAAAGGTTCGTTTGTTCAACGATTAAAGTCCTACGTGATCTGAGTTCAGACCGGAGTAATCCAGGTCGGTTTCTATCTGTTCTAAATTTCTCCCTGTACGAAAGGACAAGAGAAATGAGGCCTACTTCACAAAGCGCCTTCCCCAATAAATGATATTATCTCAATTTAACGCCATGCCAACACCCACTCAAGAACAGAGTTTGTTAAGATGGCAGAGCCCGGTAATTGCATAAAACTTAAAACTTTACAATCAGAGGTTCAATTCCTCTTCTTGACAATACACCCATGACCAACCTCCTACTCCTCATTGTACCCATCCTAATCGCAATAGCATTCCTAATGCTAACCGAACGAAAAATTCTAGGCTACATACAACTACGCAAAGGCCCCAACATTGTAGGTCCTTACGGGCTATTACAGCCCTTCGCTGACGCCATAAAACTCTTCACTAAAGAACCCTTAAAACCCTCCACTTCAACCATTACCCTCTACATCACCGCCCCAACCCTAGCCCTCACCATTGCCCTCTTACTATGAACCCCCCTCCCCATACCCAACCCCCTAGTCAATCTTAACTTAGGCCTCCTATTTATTCTAGCCACCTCCAGCCTAGCCGTTTACTCAATCCTCTGATCAGGGTGAGCATCAAACTCGAACTACGCCTTAATCGGTGCATTGCGAGCAGTAGCCCAAACAATCTCATACGAAGTCACTCTAGCCATTATCCTACTATCAACGCTACTAATAAGTGGCTCCTTCAATCTCTCTACCCTTGTCACAACACAAGAGCACCTCTGACTAATCCTGCCAACATGACCCCTGGCCATAATATGATTTATCTCTACACTAGCAGAGACCAACCGGACTCCCTTCGACCTCACTGAAGGAGAATCTGAACTAGTCTCAGGCTTTAATATCGAGTATGCCGCAGGCCCCTTTGCCCTATTTTTCATAGCCGAATACATAAACATTATTATAATAAACACCCTCACTGCTACGATCTTCCTAGGAACAACATACAATACGCACTCCCCTGAACTCTACACGACATATTTTGTCACCAAAGCTCTACTTCTAACTTCCCTGTTCCTATGAATTCGAACAGCATATCCCCGATTTCGCTACGACCAACTCATACACCTCCTATGAAAAAACTTCCTACCACTCACCCTAGCATCACTCATGTGATATATCTCCATACCCACTACAATCTCCAGCATCCCCCCTCAAACCTAAGAAATATGTCTGATAAAAGAATTACTTTGATAGAGTAAATAATAGGAGTTCAAATCCCCTTATTTCTAGGACTATAAGAATCGAACTCATCCCTGAGAATCCAAAATTCTCCGTGCCACCTATCACACCCCATCCTAAAGTAAGGTCAGCTAAATAAGCTATCGGGCCCATACCCCGAAAATGTTGGTTATATCCTTCCCGTACTAATTAATCCCCTAGCCCAACCCATCATCTACTCTACCATCTTTACAGGCACGCTCATTACAGCGCTAAGCTCACACTGATTTTTCACCTGAGTAGGCCTAGAAATAAATATACTAGCTTTTATCCCAATCCTAACCAAAAAAATAAGCCCCCGCTCCACAGAAGCCGCCACCAAATACTTTCTCACACAAGCAACTGCGTCCATAATTCTCCTGATAGCTATCCTCTCCAACAGCATACTCTCCGGACAATGAACCATAACCAATACTACCAATCAATACTCATCATTAATAATTATAATAGCAATGGCAATAAAACTAGGAATAGCCCCCTTTCACTTTTGAGTTCCAGAAGTTACCCAAGGCACCCCCCTAATATCCGGCCTACTCCTCCTCACATGACAAAAATTAGCCCCTATTTCAATTATATATCAAATCTCCTCATCACTGAACGTAAACCTTCTCCTCACCCTTTCAATCTTGTCCATTATAGCAGGCAGCTGAGGCGGACTAAACCAAACCCAACTACGCAAAATCCTAGCATACTCCTCAATCACCCACATAGGCTGAATAATAGCAGTCCTACCATATAACCCCAACATAACCATTCTTAATTTAACTATTTACATCATCCTAACTACTACCGCATTTCTGCTACTCAACTTAAACTCCAGCACCACAACCCTACTACTATCTCGCACCTGAAACAAGCTAACATGATTAACTCCTCTAATTCCATCCACCCTCCTCTCCCTAGGAGGCCTACCCCCACTAACCGGCTTCTTACCCAAATGAGTTATCATCGAAGAATTCACAAAAAATAATAGCCTCATCATTCCCACCATCATAGCCATCATCACTCTCCTTAACCTCTATTTCTACCTACGCCTAATCTACTCCACCTCAATTACACTACTTCCTATATCTAATAACGTAAAAATAAAATGACAATTCGAACATACAAAACCCACCCCCTTCCTCCCTACACTCATCACCCTTACCACACTGCTTCTACCCATCTCCCCTTTCATACTAATAATCTTATAGAAATTTAGGTTAAGCACAGACCAAGAGCCTTCAAAGCCCTCAGTAAGTTACAATACTTAATTTCTGCAACAACTAAGGACTGCAAAACCTCACTCTGCATCAACTGAACGCAAATCAGCCACTTTAATTAAGCTAAGCCCTTACTAGATTAATGGGACTTAAACCCACAAACATTTAGTTAACAGCTAAACACCCTAATCAACTGGCTTCAATCTACTTCTCCCGCCGCAAGAAAAAAAGGCGGGAGAAGCCCCGGCAGGTTTGAAGCTGCTTCTTCGAATTTGCAATTCAATATGAAAATCACCTCAGAGCTGGTAAAAAGAGGCTTAACCCCTGTCTTTAGATTTACAGTCCAATGCTTCACTCAGCCATTTTACCCCACCCTACTGATGTTCGCCGACCGCTGACTATTCTCTACAAACCACAAAGATATTGGAACACTATACCTACTATTCGGCGCATGAGCTGGAGTCCTGGGCACAGCCCTAAGTCTCCTTATTCGGGCTGAACTAGGCCAACCAGGCAACCTTCTAGGTAATGACCACATCTACAATGTCATCGTCACAGCCCATGCATTCGTAATAATCTTCTTCATAGTAATGCCTATTATAATCGGAGGCTTTGGCAACTGGCTAGTTCCCTTGATAATTGGTGCCCCCGACATGGCATTCCCCCGCATAAATAACATAAGCTTCTGGCTCCTGCCCCCTTCTCTCCTACTTCTACTTGCATCTGCCATAGTAGAAGCCGGCGCCGGAACAGGTTGAACAGTCTACCCTCCCTTAGCGGGAAACTACTCGCATCCTGGAGCCTCCGTAGACCTAACCATCTTCTCTTTGCATCTGGCAGGCGTCTCCTCTATCCTAGGAGCCATTAACTTCATCACAACAATTATTAATATAAAACCTCCTGCCATGACCCAATACCAAACACCCCTCTTCGTCTGATCCGTCCTAATCACAGCAGTCTTACTTCTCCTATCCCTCCCAGTCCTAGCTGCTGGCATCACCATACTATTGACAGATCGTAACCTCAACACTACCTTCTTCGACCCAGCCGGGGGAGGAGACCCTATTCTATATCAACACTTATTCTGATTTTTTGGCCACCCCGAAGTTTATATTCTTATCCTACCAGGCTTCGGAATAATTTCCCACATTGTAACTTATTACTCCGGAAAAAAAGAACCATTTGGATATATAGGCATGGTTTGAGCTATAATATCAATTGGCTTCCTAGGGTTTATCGTGTGAGCACACCATATATTTACAGTAGGAATAGACGTAGACACCCGAGCCTACTTCACCTCCGCTACCATAATCATTGCTATTCCTACCGGCGTCAAAGTATTCAGCTGACTCGCTACACTTCACGGAAGCAATATGAAATGATCTGCCGCAGTACTCTGAGCCCTAGGGTTTATCTTTCTCTTCACCGTAGGTGGCCTAACCGGCATTGTACTAGCAAACTCATCATTAGACATCGTACTACACGACACATACTACGTCGTAGCCCACTTCCACTACGTTCTATCAATAGGAGCTGTATTCGCCATCATAGGGGGCTTCATTCACTGATTTCCCCTATTCTCAGGCTATACCCTAGACCAAACCTATGCCAAAATCCAATTTGCCATCATGTTCATTGGCGTAAACCTAACCTTCTTCCCACAACACTTCCTTGGCCTATCTGGGATGCCCCGACGTTACTCGGACTACCCCGATGCATACACCACATGAAATGTCCTATCATCCGTAGGCTCATTTATCTCCCTGACAGCAGTAATATTAATAATTTTCATGATTTGAGAAGCCTTTGCTTCAAAACGAAAAGTCCTAATAGTAGAAGAGCCCTCCGCAAACCTGGAATGACTATATGGATGCCCCCCACCCTACCACACATTCGAAGAACCCGTATACATAAAATCTAGACAAAAAAGGGAGGAATCGAACCCCCTAAAGCTGGTTTCAAGCCAACCCCATGACCTCCATGACTTTTTCAAAAAGATATTAGAAAAACTATTTCATAACTTTGTCAAAGTTAAATTACAGGTTAACCCCCGTATATCTTAATGGCACATGCAACGCAAGTAGGTCTACAAGACGCTACTTCCCCTATCATAGAAGAACTTATTATCTTTCATGACCATGCCCTCATAATTATCTTTCTCATCTGCTTCCTAGTCCTATACGCCCTCTTCCTAACACTCACAACAAAACTAACTAATACTAGTATTTCAGACGCCCAGGAAATAGAAACCGTCTGAACTATCCTGCCCGCCATCATCCTAGTCCTTATTGCCCTACCATCCCTGCGTATCCTTTACATAACAGACGAGGTCAACGACCCCTCCTTTACTATTAAATCAATCGGCCATCAATGATATTGAACCTACGAATACACCGACTACGGCGGGCTAATCTTCAACTCCTACATACTCCCCCCATTATTTCTAGAACCAGGTGATCTACGACTCCTTGACGTTGATAACCGAGTGGTCCTCCCAGTTGAAGCCCCCGTTCGTATAATAATTACATCACAAGATGTCCTACACTCATGAGCTGTTCCCACATTAGGCCTAAAAACAGACGCAATTCCCGGACGCCTAAACCAAACCACTTTCACCGCCACACGACCAGGAGTATACTACGGCCAATGCTCAGAAATCTGTGGAGCAAACCACAGTTTTATACCCATCGTCCTAGAATTAATCCCTCTAAAAATCTTTGAAATAGGACCCGTATTCACTCTATAGCACCTTCTCTACCCCTCTCCAGAGCTCACTGTAAAGCTAACCTAGCATTAACCTTTTAAGTTAAAGATTAAGAGGACCAACACCTCTTTACAGTGAAATGCCCCAACTAAATACCGCCGTATGACCCACCATAATTACCCCCATACTCCTTACACTATTTCTCGTCACCCAACTAAAAATATTAAATTCAAATTACCATCTACCCCCCTCACCAAAACCCATAAAAATAAAAAACTACAATAAACCCTGAGAACCAAAATGAACGAAAATCTATTCGCTTCATTCGCTGCCCCCACAATCCTAGGCTTACCCGCCGCAGTACTGATCATTCTATTCCCCCCTCTACTGGTCCCCACTTCTAAACATCTCATCAACAACCGACTAATTACCACCCAACAATGACTAATTCAACTGACCTCAAAACAAATAATAACTGTACACAACACTAAAGGACGAACCTGATCTCTCATACTAGTATCCTTAATCATTTTTATTACCACAACCAATCTTCTCGGACTTCTACCCCACTCATTCACACCAACCACCCAACTATCTATAAACCTAGCCATGGCTATCCCCCTATGAGCAGGCGCAGTAGTCATGGGCTTTCGCTTTAAGACTAAAAATGCCCTAGCCCACTTCTTACCGCAAGGCACACCTACACCCCTTATTCCCATACTAATTATCATCGAAACTATCAGCCTACTCATTCAACCAATAGCCTTAGCCGTACGTCTAACCGCTAACATTACTGCAGGCCACCTACTCATGCACCTAATTGGAAGTGCCACACTAGCATTATCAACTATCAATCTACCCTCTGCACTCATTATCTTCACAATTCTAATCCTACTGACTATTCTAGAGATCGCCGTCGCCTTAATCCAAGCCTACGTTTTTACACTTCTAGTGAGCCTCTACCTGCACGACAACACATAATGACCCACCAATCACATGCCTACCACATAGTAAAACCCAGCCCATGACCCCTAACAGGGGCCCTCTCGGCCCTCCTAATAACCTCCGGCCTGGCCATATGATTCCACTTCTACTCCACAACACTACTCACACTAGGCTTACTAACTAACACATTAACCATGTATCAATGATGACGCGATGTTATACGAGAAGGCACATACCAAGGCCACCACACACCACCCGTCCAAAAAGGTCTCCGATATGGGATAATCCTTTTTATTACCTCAGAAGTTTTTTTCTTTGCAGGATTTTTTTGAGCTTTCTACCACTCCAGCCTAGCCCCTACCCCCCAGCTAGGAGGACACTGGCCCCCAACAGGTATTACCCCACTAAATCCCCTAGAAGTCCCACTCCTAAACACATCTGTATTACTCGCATCAGGGGTATCAATTACTTGAGCCCATCACAGCTTAATAGAAAATAACCGAAACCAAATAATTCAAGCACTGCTTATTACGATTCTACTAGGTCTTTATTTTACCCTCCTACAAGCCTCAGAATATTTCGAATCCCCTTTTACCATTTCCGATGGCATCTACGGCTCAACATTCTTTGTAGCCACAGGCTTCCACGGACTCCACGTCATTATTGGATCAACTTTCCTCACTATCTGCCTCATCCGCCAACTAATATTTCACTTCACATCCAAACATCACTTCGGCTTTGAAGCCGCCGCCTGATACTGACACTTCGTAGATGTAGTCTGACTATTTCTATATGTCTCTATCTACTGATGAGGATCTTACTCTTTTAGTATAAGTAGTACCGTTAACTTCCAATTAACTAGTTTTGACAACATTCAAAAAAGAGTAATAAACTTCGTCCTAATTTTAATAACCAATACCCTTCTAGCCCTACTACTGATAATTATCACATTCTGACTACCACAACTCAACAGCTACATAGAAAAATCTAACCCTTACGAATGTGGCTTCGACCCTATATCCCCCGCCCGCGTCCCCTTCTCCATAAAATTTTTCCTAGTAGCCATCACCTTCCTATTATTTGACCTAGAAATTGCCCTCCTATTGCCCTTACCTTGAGCCCTACAAACGGCCAACCTACCACTAATAGTCATATCATCCCTCTTATTAATTACTATCCTAGCCCTAAGCCTCGCCTACGAATGATTACAAAAAGGATTAGACTGAACCGAATTGGTATATAGTTTAAATAAAACGAATGATTTCGACTCATTAAATTATGATAATCATATTTACCAAATGCCCCTTATTTATATAAATATTATACTAGCATTTACCATCTCACTTCTAGGAATACTAGTATATCGCTCACACCTAATATCTTCCCTACTATGCCTAGAAGGAATAATACTATCACTGTTCATCATAGCCACCCTCATAACCCTCAATACCCACTCCCTCTTAGCCAATATTGTACCCATCACCATACTAGTCTTTGCTGCCTGCGAAGCAGCAGTAGGTCTAGCACTACTAGTTTCAATCTCTAACACATACGGCTTAGACTACGTACATAACCTAAACCTACTCCAATGCTAAAACTAATCATCCCAACAATTATATTACTACCACTAACATGATTCTCTAAAAAACGTATAATTTGAATCAACACAACCACTCACAGCCTAATTATCAGCACCATTCCCTTACTATTTTTTAACCAAATTAACAACAACCTATTCAACTGTTCCCTGTCCTTCTCCTCCGACCCCTTAACAACTCCCCTCCTAATATTAACTGCTTGACTTCTACCCCTCACAATCATAGCAAGTCAGCGCCACCTATCCAACGAACCACTATCACGAAAAAAACTCTACCTCTCCATGCTAATTTCCCTCCAAATCTCCTTAATTATAACATTCTCGGCCACAGAGCTAATTATATTTTATATCTTCTTCGAAACCACACTTATCCCCACCCTAGCTATCATCACCCGATGGGGTAACCAACCAGAACGCCTGAACGCAGGTACATACTTCCTATTCTATACCCTAGTAGGCTCCCTCCCCCTACTCATCGCACTAATCTATACCCACAACACCCTAGGCTCACTAAATATCCTATTACTCACTCTTACAACCCAAGAACTATCAAACACTTGAGCCAACAACTTAATATGACTAGCGTACACGATGGCCTTCATGGTAAAAATACCCCTTTACGGACTCCACTTATGACTCCCTAAAGCCCATGTCGAAGCCCCTATTGCCGGGTCAATGGTACTTGCTGCAGTACTCTTAAAATTAGGTGGCTATGGCATAATACGCCTCACACTCATCCTCAACCCCCTAACAAAGCATATAGCCTATCCCTTCCTCATGTTGTCCTTATGAGGTATAATCATAACAAGCTCCATCTGCCTGCGACAAACAGACCTAAAATCGCTCATTGCATACTCTTCAGTCAGCCACATAGCCCTCGTAGTAACAGCCATTCTCATCCAAACCCCCTGAAGCTTCACCGGCGCAATTATCCTCATAATCGCCCACGGACTTACATCCTCATTATTATTCTGCCTAGCAAACTCAAATTATGAACGCACCCACAGTCGCATCATAATTCTCTCCCAAGGACTTCAAACTCTACTCCCACTAATAGCCTTTTGATGACTCCTAGCAAGCCTCGCTAACCTCGCCCTACCCCCTACCATTAATCTCCTAGGGGAACTCTCCGTGCTAGTAACCTCATTCTCCTGATCAAATACCACTCTCCTACTCACAGGATTCAACATACTAATCACAGCCCTGTACTCCCTCTACATGTTTACCACAACACAATGAGGCTCACTCACCCACCACATTAATAACATAAAGCCCTCATTCACACGAGAAAATACTCTCATATTTTTACACCTATCCCCCATCCTCCTTCTATCCCTCAATCCTGATATCATCACTGGATTCACCTCCTGTAAATATAGTTTAACCAAAACATCAGATTGTGAATCTGACAACAGAGGCTCACGACCCCTTATTTACCGAGAAAGCTTATAAGAACTGCTAACTCGTACTCCCATGCCTAACAACATGGCTTTCTCAACTTTTAAAGGATAACAGCCATCCGTTGGTCTTAGGCCCCAAAAATTTTGGTGCAACTCCAAATAAAAGTAATAACCATGTATGCTACCATAACCACCTTAACCCTAACTTCCTTAATTCCCCCCATCCTCGCCGCCCTCATTAGCCCTAACAAAAAAAACTCATACCCCCATTACGTGAAATCCATTATCGCATCCACCTTTATCATTAGCCTTTTCCCCACAACAATATTCATATGCCTAGACCAAGAAACTATTATCTCGAACTGGCACTGAGCAACAACCCAAACAACCCAACTCTCCCTGAGCTTTAAACTAGACTATTTCTCCATAACATTTATCCCCGTAGCACTGTTCGTTACATGATCCATCATAGAATTCTCACTATGATATATAGACTCAGACCCCAACATCAACCAATTCTTCAAATACTTACTTATCTTCCTAATTACCATACTAATCCTAGTCACCGCTAACAACCTATTCCAACTCTTCATCGGCTGAGAAGGCGTAGGAATTATATCCTTTCTACTCATTAGCTGATGGTACGCCCGAACAGATGCCAACACAGCGGCCATCCAAGCAATCCTATATAACCGTATCGGTGATATTGGTTTTGTCCTAGCCCTAGCATGATTTCTCCTACACTCCAACTCATGAGATCCACAACAAATAACCCTCCTAAGTACTAATACAGACCTTACTCCACTACTAGGCCTCCTCCTAGCAGCAGCAGGCAAATCAGCTCAACTAGGCCTTCACCCCTGACTCCCCTCAGCCATAGAAGGCCCCACTCCTGTTTCAGCCCTACTCCACTCAAGCACCATAGTCGTAGCAGGAGTCTTCCTACTCATCCGCTTCTACCCCCTAGCAGAGAATAACCCACTAATCCAAACTCTCACGCTATGCCTAGGCGCTATCACCACCCTATTCGCAGCAGTCTGCGCCCTCACACAAAACGACATCAAAAAAATCGTAGCCTTCTCCACTTCAAGCCAACTAGGACTCATAATAGTTACAATCGGTATCAACCAACCACACCTAGCATTCCTTCACATCTGCACCCACGCTTTCTTCAAAGCCATACTATTTATATGCTCCGGATCCATTATCCACAACCTCAATAATGAGCAAGACATTCGAAAAATAGGAGGATTACTCAAAACCATACCCCTCACTTCAACTTCCCTTACCATTGGCAGCCTAGCATTAGCAGGAATACCTTTCCTCACAGGTTTCTACTCCAAAGACCTCATCATCGAAACCGCTAACATATCATACACAAACGCCTGAGCCCTATCTATTACTCTCATCGCCACCTCTCTGACAAGCGCCTACAGCACCCGAATAATCCTCCTCACCCTAACAGGTCAACCTCGCTTCCCAACCCTCACCAACATTAACGAAAACAACCCCACTCTGTTAAATCCCATTAAACGCCTAACCATTGGAAGCTTATTCGCAGGATTTCTCATTACCAACAACATTCTCCCCATATCTACTTCCCAAGTGACAATTCCCCTTTACTTAAAACTCACAGCCCTAGGCGTTACTTCCCTGGGACTTCTAACAGCCCTAGACCTCAATTACCTAACCAACAAGCTCAAAATAAAATCCCCACTATATACATTTTACTTCTCCAATATACTCGGATTCTACCCTAACATTATACACCGCTCGATCCCCTATCTAGGCCTTCTTACAAGCCAAAACCTACCCCTACTTCTTCTAGACCTGGCCTGACTAGAAAAACTATTACCTAAAACAATTTCACAGTACCAAATCTCCGCTTCCATTACCACCTCAACCCAAAAAGGCATGATCAAACTTTATTTCCTCTCTTTTTTCTTCCCTCTCATCTTAACCTTACTCCTAATCACATAACCTATTCCCCCGAGCAATCTCAATCACAATGTATACACCAACAAACAATGTCCAACCAGTAACTACTACTAACCAACGCCCATAATCATATAAGGCCCCCGCACCAATAGGATCCTCCCGAATCAGCCCTGGCCCCTCCCCTTCATAAATTATTCAACTTCCCACGCTATTAAAATTTACCACAACCACCATCCCATCATACCCTTTCACCCATAACACTAATCCTACCTCCATCACCAGTCCTACTAAAACACTAACCAAAACCTCAACCCCTGACCCCCATGCCTCAGGATACTCCTCAATAGCCATAGCCGTAGTATACCCAAAAACAACCATTATTCCCCCCAAATAAATTAAAAAAACCATTAAACCTATATAACCTCCCCCATAATTCAAAATGATGGCACACCCAACTACACCACTAACAATCAATACTAAACCCCCATAAATAGGAGAAGGCTTAGAAGAAAATCCCACAAACCCTATCACTAAACTCACACTCAATAAAAATAAAGCATATGTCATTATTCTCGCACGGACTACAACCACGACCAATGATATGAAAAACCATCGTTGTATTTCAACTACAAGAACACCAATGACCCCAACACGCAAAATTAACCCACTAATAAAATTAATTAATCACTCATTTATCGACCTCCCCACCCCATCCAACATTTCCGCATGATGGAACTTCGGCTCACTTCTCGGCGCCTGCCTAATCCTTCAAATTACCACAGGATTATTCCTAGCTATACACTACTCACCAGACGCCTCAACCGCCTTCTCGTCGATCGCCCACATCACCCGAGACGTAAACTATGGTTGGATCATCCGCTACCTCCACGCTAACGGCGCCTCAATATTTTTTATCTGCCTCTTCCTACACATCGGTCGAGGTCTATATTACGGCTCATTTCTCTACCTAGAAACCTGAAACATTGGCATTATCCTCTTGCTCACAACCATAGCAACAGCCTTTATGGGCTATGTCCTCCCATGAGGCCAAATATCCTTCTGAGGAGCCACAGTAATTACAAACCTACTGTCCGCTATCCCATACATCGGAACAGACCTGGTCCAATGAGTCTGAGGAGGCTACTCAGTAGACAGCCCTACCCTTACACGATTCTTCACCTTCCACTTTATCTTACCCTTCATTATCACAGCCCTAACAACACTTCATCTCCTATTCTTACACGAAACAGGATCAAATAACCCCCTGGGAATCACCTCCCACTCCGACAAAATTACCTTCCACCCCTACTACACAATCAAAGATATCCTTGGCTTATTCCTTTTCCTCCTTATCCTAATGACATTAACACTATTCTCACCAGACCTCCTGGGCGATCCAGACAACTATACCCTAGCTAACCCCCTAAACACCCCACCCCACATTAAACCCGAGTGATACTTTCTATTTGCCTACACAATTCTCCGATCCATCCCCAACAAACTAGGAGGCGTCCTCGCCCTACTACTATCTATCCTGATCCTAGCAGCAATCCCCGTCCTCCACACATCCAAACAACAAAGCATAATATTTCGCCCACTAAGCCAACTGCTTTACTGACTCCTAGCCACAGACCTCCTTATCCTAACCTGAATCGGAGGACAACCAGTAAGCTACCCCTTCATCACCATCGGACAAATAGCATCCGTATTATACTTCACAACAATCCTAATCCTAATACCAATCGCCTCTCTAATCGAAAACAAAATACTTGAATGAACCTGCCCTTGTAGTATAAACTAATACACCGGTCTTGTAAACCGGAAACGAAAACCTTCTTCCAAGGACAAATCAGAGAAAAAGTATTTAACTTCACCATCAGCACCCAAAGCTAAGATTCTAATTTAAACTATTCCCTG
>PTE/PTV_EB176JC
GTTTATGTAGCTTACCCCCTCAAAGCAATACACTGAAAATGTTTCGACGGGTTTACATCACCCCATAAACAAACAGGTTTGGTCCTGGCCTTTCTATTAGCTCTTAGTAAGATTACACATGCAAGCATCCCCGCCCCGGTGAGTTACCCTCTAAATCGCCATGATCAAAAGGAACAAGTATCAAGCACGCAGCAATGCAGCTCAAAACGCTTAGCCTAGCCACACCCCCACGGGAGACAGCAGTGATAAACCTTTAGCAATAAACGAAAGTTTAACTAAGCCATACTAACCCTAGGGTTGGTCAATTTCGTGCCAGCTACCGCGGTCATACGATTAACCCAAGTCAATAGAAACCGGCGTAAAGAGTGTTTTAGATCACCCCCCCCCCATAAAGCTAAAATTCACCTGAGTTGTAAAAAACTCCAGCTGATACAAAATAAACTACGAAAGTGGCTTTAATACATCTGAATACACAATAGCTAAGACCCAAACTGGGATTAGATACCCCACTATGCTTAGCCCTAAACTTCAACAGTTAAATTAACAAAACTGCTCGCCAGAACACTACGAGCCACAGCTTAAAACTCAAAGGACCTGGCGGTGCTTCATATCCCTCTAGAGGAGCCTGTTCTGTAATCGATAAACCCCGATCAACCTCACCGCCTCTTGCTCAGCCTATATACCGCCATCTTCAGCAAACCCTGATGAAGGTTACAAAGTAAGCGCAAGTACCCACGTAAGGACGTTAGGTCAAGGTGTAGCCTATGAGGCGGCAAGAAATGGGCTACATTTTCTACCCCAGAAAATTACGATAACCCTTATGAAACCTAAGGGTCGAAGGTGGATTTAGCAGTAAACTAAGAGTAGAGTGCTTAGTTGAACAGGGCCCTGAAGCGCGTACACACCGCCCGTCACCCTCCTCAAGTATACTTCAAAGGATACTTAACTTAAACCCCCTACGTATTTATATAGAGGAGATAAGTCGTAACATGGTAAGTGTACTGGAAAGTGCACTTGGACGAACCAGAGTGTAGCTTAACATAAAGCACCCAACTTACACTTAGGAGATTTCAACTCAACTTGACCACTCTGAGCCAAACCTAGCCCCAAACCCCCTCCACCCTACTACCAAACAACCTTAACCAAACCATTTACCCAAATAAAGTATAGGCGATAGAAATTGTAAACCGGCGCAATAGACATAGTACCGCAAGGGAAAGATGAAAAATTATACCCAAGCATAATACAGCAAGGACTAACCCCTGTACCTTTTGCATAATGAATTAACTAGAAATAACTTTGCAAAGAGAACCAAAGCTAAGATCCCCGAAACCAGACGAGCTACCTAAGAACAGCTAAAAGAGCACACCCGTCTATGTAGCAAAATAGTGGGAAGATTTATAGGTAGAGGCGACAAACCTACCGAGCCTGGTGATAGCTGGTTGTCCAAGATAGAATCTTAGTTCAACTTTAAATTTACCTACAGAACCCTCTAAATCCCCTTGTAAATTTAACTGTTAGTCCAAAGAGGAACAGCTCTTTAGACACTAGGAAAAAACCTTGTAAAGAGAGTAAAAAATTTAACACCCATAGTAGGCCTAAAAGCAGCCACCAATTAAGAAAGCGTTCAAGCTCAACACCCACAACCTTAAAAATCCCAAACATACAACCGAACTCCTTACACCCAATTGGACCAATCTATTACCCCATAGAAGAACTAATGTTAGTATAAGTAACATGAAAACATTCTCCTCCGCATAAGCCTACATCAGACCAAAATATTAAACTGACAATTAACAGCCTAATATCTACAATCAACCAACAAGCCATTATTACCCCCGCTGTTAACCCAACACAGGCATGCCCACAAGGAAAGGTTAAAAAAAGTAAAAGGAACTCGGCAAATCTTACCCCGCCTGTTTACCAAAAACATCACCTCTAGCATTACCAGTATTAGAGGCACCGCCTGCCCGGTGACATATGTTTAACGGCCGCGGTACCCTAACCGTGCAAAGGTAGCATAATCACTTGTTCCTTAAATAGGGACTTGTATGAATGGCTCCACGAGGGTTTAGCTGTCTCTTACTTTCAACCAGTGAAATTGACCTACCCGTGAAGAGGCGGGCATAACATAACAAGACGAGAAGACCCTATGGAGCTTTAATTCATTAATGCAAACAATACTTAACAAACCTACAGGTCCTAAACTATTAAACCTGCATTAAAAATTTCGGTTGGGGCGACCTCGGAGCACAACCCAACCTCCGAGCAATACATGCTAAGACCTCACCAGTCAAAGCGAATTACTACATCCAATTGATCCAATGACTTGACCAACGGAACAAGTTACCCTAGGGATAACAGCGCAATCCTATTCCAGAGTCCATATCAACAATAGGGTTTACGACCTCGATGTTGGATCAGGACATCCCGATGGTGCAGCCGCTATTAAAGGTTCGTTTGTTCAACGATTAAAGTCCTACGTGATCTGAGTTCAGACCGGAGTAATCCAGGTCGGTTTCTATCTGTTCTAAATTTCTCCCTGTACGAAAGGACAAGAGAAATGAGGCCTACTTCACAAAGCGCCTTCCCCAATAAATGATATTATCTCAATTTAACGCCATGCCAACACCCACTCAAGAACAGAGTTTGTTAAGATGGCAGAGCCCGGTAATTGCATAAAACTTAAAACTTTACAATCAGAGGTTCAATTCCTCTTCTTGACAACACACCCATGACCAACCTCCTACTCCTCATTGTACCCATCCTAATCGCAATAGCATTCCTAATGCTAACCGAACGAAAAATTCTAGGCTACATACAACTACGCAAAGGTCCCAACATTGTAGGTCCTTACGGGCTATTACAGCCCTTCGCTGACGCCATAAAACTCTTCACTAAAGAGCCCTTAAAACCCTCCACTTCAACCATTACCCTCTACATCACCGCCCCAACCCTAGCCCTCACCATTGCCCTCTTACTATGAACCCCCCTCCCCATACCCAACCCCCTAGTCAATCTTAACTTAGGCCTCCTATTTATTCTAGCCACCTCCAGCCTAGCCGTTTACTCAATCCTCTGATCAGGGTGAGCATCAAACTCGAACTACGCCTTAATCGGTGCATTACGAGCAGTAGCCCAAACAATCTCATACGAAGTCACCCTAGCCATTATCCTACTGTCAACGCTACTAATAAGCGGCTCCTTCAATCTCTCTACCCTTGTCACAACACAAGAGCACCTCTGACTAATCCTGCCAACATGACCCCTGGCCATAATATGATTTATCTCTACACTAGCAGAGACCAACCGGACTCCCTTCGACCTTACTGAAGGAGAATCTGAGCTAGTCTCAGGCTTTAATATCGAGTATGCCGCAGGCCCCTTTGCCCTATTTTTCATAGCCGAATACATAAACATTATTATAATAAACACCCTCACTGCTACAATCTTCCTAGGAACAACATACAATACGCACTCCCCTGAACTCTACACAACATATTTTGTCACCAAAGCTCTACTTCTAACTTCCCTGTTCCTATGAATTCGAACAGCATATCCCCGATTTCGCTACGACCAACTCATACACCTCCTATGAAAAAACTTCCTACCACTCACCCTAGCATCACTCATGTGATATATCTCCATACCCACTACAATCTCCAGCATTCCCCCTCAAACCTAAGAAATATGTCTGATAAAAGAATTACTTTGATAGAGTAAATAATAGGAGTTCAAATCCCCTTATTTCTAGGACTATAAGAATCGAACTCATCCCTGAGAATCCAAAATTCTCCGTGCCACCTATCACACCCCATCCTAAAGTAAGGTCAGCTAAATAAGCTATCGGGCCCATACCCCGAAAATGTTGGTTATACCCTTCCCGTACTAATTAATCCCCTAGCCCAACCCATCATCTACTCTACCATCTTTACAGGCACGCTCATTACAGCGCTAAGCTCACACTGATTTTTCACCTGAGTAGGCCTAGAAATAAATATACTAGCTTTTATCCCAATCCTAACCAAAAAAATAAGCCCCCGCTCCACAGAAGCCGCCATCAAATACTTTCTCACACAAGCAACTGCGTCCATAATTCTCCTGATAGCTATCCTCTCCAACAGCATACTCTCCGGACAATGAACCATAACCAATACTACCAATCAATACTCATCATTAATAATTATAATAGCAATGGCAATAAAACTAGGAATAGCCCCCTTTCACTTTTGAGTTCCAGAAGTTACCCAAGGCACCCCCCTAATATCCGGCCTACTCCTCCTTACATGACAAAAATTAGCCCCTATTTCAATTATATACCAAATCTCCTCATCACTGAACGTAAACCTTCTCCTCACCCTTTCAATCCTGTCCATTATAGCAGGCAGCTGAGGCGGACTAAACCAAACCCAACTACGCAAAATCCTAGCATACTCCTCAATCACCCACATAGGCTGAATAATAGCAGTCCTACCATATAACCCTGACATAACCATTCTTAATTTAACTATTTACATCATCCTAACTACTACCGCATTTCTGCTACTCAACTTAAACTCCAGCACCACAACCCTACTACTATCTCGCACCTGAAACAAACTAACATGATTAACTCCTCTAATTCCATCCACCCTCCTCTCCCTAGGAGGCCTACCCCCACTAACCGGCTTCTTACCCAAATGAGTTATCATCGAAGAATTCACAAAAAATAATAGCCTCATCATCCCCACCATCATAGCCATCATCACTCTCCTTAACCTCTACTTCTACCTACGCCTAATCTACTCCACCTCAATTACACTACTTCCTATATCCAATAACGTAAAAATAAAATGACAATTCGAACATACAAAACCCACCCCCTTCCTCCCTACACTCATCACCCTTACCACACTGCTTCTACCCATCTCCCCTTTCATACTAATAATCTTATAGGAATTTAGGTTAAGCACAGACCAAGAGCCTTCAAAGCCCTCAGTAAGTTACAATACTTAATTTCTGCAACAACTAAGGACTGCAAAACCCTACTCTGCATCAACTGAACGCAAATCAGCCACTTTAATTAAGCTAAGCCCTTACTAGATTAATGGGACTTAAACCCACAAACATTTAGTTAACAGCTAAACACCCTAATCAACTGGCTTCAATCTACTTCTCCCGCCGCAAGAAAAAAAAGGCGGGAGAAGCCCCGGCAGGTTTGAAGCTGCTTCTTCGAATTTGCAATTCAATATGAAAATCACCTCAGAGCTGGTAAAAAGAGGCTTAACCCCTGTCTTTAGATTTACAGTCCAATGCTTCACTCAGCCATTTTACCCCACCCTACTGATGTTCGCCGACCGCTGACTATTCTCTACAAACCACAAAGATATTGGAACACTATACCTACTATTCGGCGCATGAGCTGGAGTCCTGGGCACAGCCCTAAGTCTCCTTATTCGGGCTGAACTAGGCCAACCAGGCAACCTTCTAGGTAATGACCACATCTACAATGTCATCGTCACAGCCCATGCATTCGTAATAATCTTCTTCATAGTAATGCCTATTATAATCGGAGGCTTTGGCAACTGGCTAGTTCCCTTGATAATTGGTGCCCCCGACATGGCATTCCCCCGCATAAACAACATAAGCTTCTGGCTCCTGCCCCCTTCTCTCCTACTCCTACTTGCATCTGCCATAGTAGAAGCCGGCGCCGGAACAGGTTGAACAGTCTACCCTCCCTTAGCGGGAAACTACTCGCATCCTGGAGCCTCCGTAGACCTAACCATCTTCTCCTTGCATCTGGCAGGCGTCTCCTCTATCCTAGGAGCCATTAACTTCATCACAACAATTATTAATATAAAACCTCCTGCCATGACCCAATACCAAACACCCCTCTTCGTCTGATCCGTCCTAATCACAGCAGTCTTACTTCTCCTATCCCTCCCAGTCCTAGCTGCTGGCATCACCATACTATTGACAGACCGTAACCTCAACACTACCTTCTTCGACCCAGCCGGGGGAGGAGACCCTATTCTATATCAACACTTATTCTGATTTTTTGGCCACCCCGAAGTTTATATTCTTATCCTACCAGGCTTCGGAATAATTTCCCACATTGTAACTTACTACTCCGGAAAAAAAGAACCATTTGGATATATAGGCATGGTTTGAGCTATAATATCAATTGGCTTCCTAGGGTTTATCGTGTGAGCACACCATATATTTACAGTAGGAATAGACGTAGACACACGAGCCTATTTCACCTCCGCTACCATAATCATTGCTATTCCTACCGGCGTCAAAGTATTCAGCTGACTCGCTACACTTCACGGAAGCAATATGAAATGATCTGCCGCAGTACTCTGAGCCCTAGGGTTTATCTTTCTCTTCACCGTAGGTGGCCTAACCGGCATTGTACTAGCAAACTCATCATTAGACATCGTGCTACACGACACATACTACGTCGTAGCCCACTTCCACTATGTTCTATCAATAGGAGCTGTATTCGCCATCATAGGGGGCTTCATTCACTGATTCCCCCTATTCTCAGGCTATACCCTAGACCAAACCTATGCCAAAATCCAATTTGCCATCATGTTCATTGGCGTAAACCTAACCTTCTTCCCACAACACTTCCTTGGCCTGTCTGGGATGCCCCGACGTTACTCGGACTACCCCGATGCATATACCACATGAAATGTCCTATCATCCGTAGGCTCATTTATCTCCCTGACAGCAGTAATATTAATAATTTTCATGATTTGAGAAGCCTTTGCTTCAAAACGAAAAGTCCTAATAGTAGAAGAGCCCTCCACAAACCTGGAGTGACTATATGGATGCCCCCCACCCTACCACACATTCGAAGAACCCGTATACATAAAATCTAGACAAAAAAGGAAGGAATCGAACCCCCTAAAGCTGGTTTCAAGCCAACCCCATGACCTCCATGACTTTTTCAAAAAGATATTAGAAAAACTATTTCATAACTTTGTCAAAGTTAAATTACAGGTTAACCCCCGTATATCTTAATGGCACATGCAGCGCAAGTAGGTCTACAAGACGCTACTTCCCCTATCATAGAAGAACTTATTATCTTTCATGACCATGCCCTCATAATTATCTTTCTCATCTGCTTCCTAGTCCTATACGCCCTTTTCCTAACACTCACAACAAAACTAACTAATACTAGTATTTCAGACGCCCAGGAAATAGAAACCGTCTGAACTATCCTGCCCGCCATCATCCTAGTCCTTATTGCCCTACCATCCCTCCGTATCCTTTACATAACAGACGAGGTCAACGACCCCTCCTTTACTATTAAATCAATCGGCCACCAATGATATTGAACCTACGAATACACCGACTACGGCGGGCTAATCTTCAACTCCTACATACTCCCCCCATTATTTCTAGAACCAGGTGATCTACGACTCCTTGACGTTGATAACCGAGTGGTCCTCCCAGTTGAAGCCCCCATTCGTATAATAATTACATCACAAGATGTTCTACACTCATGAGCTGTTCCCACATTAGGCCTAAAAACAGACGCAATTCCCGGACGCCTAAACCAAACCACTTTCACCGCCACACGACCAGGAGTATACTACGGCCAATGCTCAGAAATCTGTGGAGCAAACCACAGTTTTATACCCATCGTCCTAGAATTAATCCCTCTAAAAATCTTTGAAATAGGACCCGTATTCACTCTATAGCACCTTCTCTACCCCTCTCCAGAGCTCACTGTAAAGCTAACCTAGCATTAACCTTTTAAGTTAAAGATTAAGAGGACCAACACCTCTTTACAGTGAAATGCCCCAACTAAATACCGCCGTATGACCCACCATAATTACCCCCATACTCCTTACACTATTTCTCGTCACCCAACTAAAAATATTAAATTCAAATTACCATCTACCCCCCTCACCAAAACCCATAAAAATAAAAAACTACAATAAACCCTGAGAACCAAAATGAACGAAAATCTATTCGCTTCATTCGCTGCCCCCACAATCCTAGGCTTACCCGCCGCAGTACTGATCATTCTATTCCCCCCTCTACTGGTCCCCACTTCTAAACATCTCATCAACAACCGACTAATTACCACCCAACAATGACTAATTCAACTGACCTCAAAACAAATAATAACTATACACAACACTAAGGGACGAACCTGATCTCTCATACTAGTATCCTTAATCATTTTTATTACCACAACCAATCTTCTCGGACTTCTACCCCACTCATTCACACCAACCACCCAACTATCTATAAACCTAGCCATGGCTATCCCCCTATGAGCAGGCGCAGTGGCCATAGGCTTTCGCTTTAAGACTAAAAATGCCCTAGCCCACTTCTTACCGCAAGGCACACCTACACCCCTTATCCCCATACTAATTATCATCGAAACTATTAGCTTACTCATTCAACCAATAGCCTTAGCCGTACGTCTAACCGCTAACATTACTGCAGGCCACCTACTCATGCACCTAATTGGAAGTGCCACACTAGCATTATCAACTATCAATCTACCCTCTGCACTCATTATCTTCACAATTCTAATCCTACTGACTATTCTAGAGATCGCCGTCGCCTTAATCCAAGCCTACGTTTTTACACTTCTAGTGAGCCTCTACCTGCACGACAACACATAATGACCCACCAATCACATGCCTACCACATAGTAAAACCCAGCCCATGACCCCTAACAGGGGCCCTCTCGGCCCTCCTAATAACCTCCGGCCTGGCCATATGATTCCACTTCTACTCCACAACACTACTCACACTAGGCTTACTAACTAACACATTGACCATGTATCAATGATGACGCGATGTTATACGAGAAGGCACATACCAAGGCCACCACACACCACCCGTCCAAAAAGGTCTCCGATATGGGATAATTCTTTTTATTACCTCAGAAGTTTTTTTCTTTGCAGGATTTTTTTGAGCTTTCTACCACTCCAGCCTAGCCCCTACCCCCCAGCTAGGAGGACACTGGCCCCCAACAGGTATTACCCCACTAAATCCCCTAGAAGTCCCGCTCCTAAACACATCTGTATTACTCGCATCAGGAGTATCAATTACTTGAGCCCATCACAGCTTAATAGAAAATAACCGAAACCAAATAATTCAAGCACTGCTTATTACGATTCTACTAGGTCTTTATTTTACCCTCCTACAAGCCTCAGAATATTTCGAATCCCCTTTTACCATTTCCGATGGCATCTACGGCTCAACATTCTTTGTAGCCACAGGCTTCCACGGACTCCACGTCATTATTGGATCAACTTTCCTCACTATCTGCCTCATCCGCCAACTAATATTTCACTTCACATCCAAACATCACTTCGGCTTTGAAGCCGCCGCCTGATACTGACACTTCGTAGATGTAGTCTGACTATTTCTATATGTCTCTATCTACTGATGAGGATCTTACTCTTTTAGTATAAGTAGTACCGTTAACTTCCAATTAACTAGTTTTGACAACATTCAAAAAAGAGTAATAAACTTCGTCCTAATTTTAATAACCAATACCCTTCTAGCCCTACTACTGATAATTATCACATTCTGACTACCACAACTCAACAGCTACATAGAAAAATCTAACCCTTACGAATGTGGCTTCGACCCTATATCTCCCGCCCGCGTCCCCTTCTCCATAAAATTTTTCCTAGTAGCCATCACCTTCCTATTATTTGACCTAGAAATTGCCCTCCTATTGCCCTTACCTTGAGCCCTACAAACGGCCAACCTACCACTAATAGTTATATCATCCCTCTTATTAATTACTATCTTAGCCCTAAGCCTCGCCTACGAATGATTACAAAAAGGGTTAGACTGAACCGAATTGGTATATAGTTTAAATAAAACGAATGATTTCGACTCATTAAATTATGATAATCATATTTACCAAATGCCCCTTATTTATATAAATATTATACTAGCATTTACCATCTCACTTCTAGGAATACTAGTATATCGCTCACACCTAATATCTTCCCTACTATGCCTAGAAGGAATAATACTATCACTGTTCATCATAGCCACCCTCATAACCCTCAATACCCACTCCCTCTTAGCCAATATTGTACCCATCACCATACTAGTCTTTGCTGCCTGCGAAGCAGCAGTAGGTCTAGCACTACTAGTTTCAATCTCTAACACATACGGCTTAGACTACGTACATAACCTAAACCTACTCCAATGCTAAAACTAATCATCCCGACAATTATATTACTACCACTAACATGATTCTCTAAAAAACGTATAATTTGAATCAACACAACCACTCACAGCCTAATTATCAGCACCATTCCCTTACTATTTTTTAACCAAATTAACAACAACCTATTCAGCTGTTCCCTGTCCTTCTCCTCCGACCCCTTAACAACTCCCCTCCTAATATTAACTGCTTGACTTCTACCCCTCACAATCATAGCAAGCCAGCGCCACCTATCCAACGAACCACTATCACGAAAAAAACTCTACCTCTCCATGCTAATTTCCCTCCAAATCTCCTTAATTATAACATTCTCGGCCACAGAGCTAATTATATTTTATATCTTCTTCGAAACCACACTTATCCCCACCCTGGCTATCATCACCCGATGGGGTAACCAACCAGAACGCCTGAACGCAGGTACATACTTCCTATTCTATACCCTAGTAGGCTCCCTCCCCCTACTCATCGCACTAATCTATACCCACAACACCCTAGGCTCACTAAACATCCTATTACTCACTCTTACAACCCAAGAACTATCAAACACCTGAGCCAACAACTTAATATGACTAGCGTACACAATGGCTTTCATGGTAAAAATACCTCTTTACGGACTCCACCTATGACTCCCTAAAGCCCATGTCGAAGCCCCTATTGCCGGGTCAATGGTACTTGCTGCAGTACTCTTAAAATTAGGTGGCTATGGCATAATACGCCTCACACTCATCCTCAACCCCCTAACAAAGCATATAGCCTATCCCTTCCTCATGTTGTCCTTATGAGGTATAATCATAACAAGCTCCATCTGCCTGCGACAAACAGACCTAAAATCGCTCATTGCATACTCTTCAGTCAGCCACATAGCCCTCGTAGTAACAGCCATTCTCATCCAAACCCCCTGAAGCTTCACCGGCGCAATTATCCTCATAATCGCCCACGGACTTACATCCTCATTACTATTCTGCCTAGCAAACTCAAATTATGAACGCACCCACAGTCGCATCATAATTCTCTCCCAAGGACTTCAAACTCTACTCCCACTAATAGCCTTTTGATGACTCCTAGCAAGCCTCGCTAACCTCGCCCTACCCCCTACCATTAATCTCCTAGGAGAACTCTCCGTGCTAGTAACCTCATTCTCCTGATCAAATACCACTCTCCTACTCACAGGATTCAACATACTAATCACAGCCCTGTATTCCCTCTACATGTTTACCACAACACAATGAGGCTCACTCACCCACCACATTAATAGCATAAAACCCTCATTCACACGAGAAAACACTCTCATATTTTTACACCTATCTCCCATCCTCCTTCTATCCCTCAATCCTGATATTATCACTGGATTCACCTCCTGTAAATATAGTTTAACCAAAACATCAGATTGTGAATCTGACAACAGAGGCTCACGACCCCTTATTTACCGAGAAAGCTTATAAGAACTGCTAACTCGTATTCCCATGCCTAACAACATGGCTTTCTCAACTTTTAAAGGATAACAGCCATCCGTTGGTCTTAGGCCCCAAAAATTTTGGTGCAACTCCAAATAAAAGTAATAACCATGTATGCTACCATAACCACCTTAGCCCTAACTTCCTTAATTCCCCCCATCCTCGCCGCCCTCATTAACCCTAACAAAAAAAACTCATACCCCCATTACGTGAAATCCATTATCGCATCCACCTTTATCATTAGCCTTTTCCCCACAACAATATTCATATGCCTAGACCAAGAAACTATTATCTCGAACTGGCACTGAGCAACAACCCAAACAACCCAACTCTCCCTGAGCTTTAAACTAGACTATTTCTCCATAACATTTATCCCCGTAGCACTGTTCGTTACATGATCCATCATAGAATTCTCACTATGATATATAGACTCAGACCCCAACATCAACCAATTCTTCAAATACTTACTTATCTTCCTAATTACCATACTAATCCTAGTCACCGCTAACAACCTATTCCAACTCTTCATCGGCTGAGAAGGCGTAGGAATTATATCCTTTCTACTCATTAGCTGATGGTACGCCCGAACAGATGCCAACACAGCAGCCATTCAAGCAATCCTGTACAACCGTATCGGTGATATTGGTTTTGTCCTAGCCCTAGCATGATTTCTCCTACACTCCAACTCATGAGATCCACAACAAATAATCCTCCTAAGTACTAACACAGACCTTACTCCACTACTAGGCTTCCTCCTAGCAGCAGCAGGCAAATCAGCTCAACTAGGCCTTCACCCCTGACTCCCCTCAGCCATAGAAGGCCCTACTCCTGTTTCAGCCCTACTCCACTCAAGCACCATAGTCGTAGCAGGAGTCTTCCTACTCATCCGCTTCTACCCCCTAGCAGAGAATAACCCACTAATCCAAACTCTCACGCTATGCCTAGGCGCTATCACCACCCTATTCGCAGCAGTCTGTGCCCTCACACAAAATGACATCAAAAAAATCGTAGCCTTCTCCACTTCAAGCCAACTAGGACTCATAATAGTTACAATCGGTATTAACCAACCACACCTAGCATTCCTTCACATCTGCACCCACGCTTTCTTCAAAGCCATACTATTTATATGCTCCGGATCCATTATCCACAACCTCAACAATGAGCAAGACATTCGAAAAATAGGAGGATTACTCAAAACCATACCCCTCACTTCAACCTCCCTCACCATTGGCAGCCTAGCATTAGCAGGAATACCCTTCCTCACAGGCTTCTACTCCAAAGACCTCATCATCGAAACCGCTAACATATCATACACAAACGCCTGAGCCCTATCTATTACTCTCATCGCCACCTCTCTGACAAGCGCCTACAGCACCCGAATAATCCTCCTCACCCTGACAGGTCAACCTCGCTTCCCAACCCTCACCAACATTAACGAAAACAACCCCACTCTGTTAAATCCCATTAAACGCCTAACCATTGGAAGCCTGTTTGCAGGATTTCTCATTACCAACAACATTCTCCCCATATCTACTTCCCAAGTGACAATTCCCCTTTACTTAAAACTCACAGCCCTAGGCGTTACTTCCCTAGGACTTCTAACAGCCCTAGACCTCAACTACCTAACCAACAAGCTCAAAATAAAATCCCCACTATATACATTTTACTTCTCTAATATACTCGGATTCTACCCTAACATCATACACCGCTCAATCCCCTATCTAGGCCTTCTTACAAGCCAAAACCTACCCCTACTTCTTCTAGACCTCACCTGACTAGAAAAACTATTACCTAAAACAATTTCACAGTACCAAATCTCCGCTTCCATTACCACCTCAACCCAAAAAGGCATGATCAAACTTTATTTCCTCTCTTTTTTCTTCCCTCTCATCTTAACCTTACTCCTAATCACATAACCTATTCCCCCGAGCAATCTCAATCACAATGTATACACCAACAAACAATGTCCAACCAGTAACTACTACTAACCAACGCCCATAATCATATAAGGCCCCCGCACCAATAGGATCCTCCCGAATCAGCCCTGGCCCCTCCCCTTCATAAATTATTCAACTTCCCACGCTATTAAAATTTACCACAACCACCATCCCATCATACCCTTTTACCCATAACACTAATCCTACCTCCATCGCCAGTCCTACTAAAACACTAACCAAAACCTCAACCCCTGACCCCCATGCCTCAGGATACTCCTCAATAGCCATAGCCGTAGTATACCCAAAAACAACCATTATTCCCCCCAAATAAATTAAAAAAACCATTAAACCTATATAACCTCCCCCATAATTCAAAATGATGGCACACCCAACTACACCACTAACAATCAATACTAAACCCCCATAAATAGGAGAAGGCTTAGAAGAAAACCCCACAAACCCTATCACTAAACTCACACTCAATAAAAATAAAGCATATGTCATTATTCTCGCACGGACTACAACCACGACCAATGATATGAAAAACCATCGTTGTATTTCAACTACAAGAACACCAATGACCCCAACACGCAAAATTAACCCACTAATAAAATTAATTAATCACTCATTTATCGACCTCCCCACCCCATCCAACATTTCCGCATGATGGAACTTCGGCTCACTTCTCGGCGCCTGCCTAATCCTTCAAATTACCACAGGATTATTCCTAGCTATACACTACTCACCAGACGCCTCAACCGCCTTCTCGTCGATCGCCCACATCACCCGAGACGTAAACTATGGCTGGATCATCCGCTACCTCCACGCTAACGGCGCCTCAATATTTTTTATCTGCCTCTTCCTACACATCGGTCGAGGTCTATATTACGGCTCATTTCTTTACCTAGAAACCTGAAACATTGGCATTATCCTCTTGCTCACAACCATAGCAACAGCCTTTATGGGCTATGTCCTCCCATGAGGCCAAATATCCTTCTGAGGAGCCACAGTAATTACAAACCTACTGTCCGCTATCCCATACATCGGAACAGACCTGGTCCAATGAGTCTGAGGAGGCTACTCAGTAGACAGCCCTACCCTTACACGATTCTTCACCTTCCACTTTATCTTACCTTTCATTATCACAGCCCTAACAACACTTCATCTCCTATTCTTACACGAAACAGGATCAAATAACCCCCTAGGAATCACCTCCCACTCCGACAAAATTACCTTCCACCCCTACTACACAATCAAAGATATCCTTGGCTTATTCCTTTTCCTCCTTATCCTAATGACATTAACGCTATTCTCACCAGACCTCCTAGGCGATCCAGACAACTATACCCTAGCTAACCCCTTAAACACCCCACCCCACATTAAACCCGAGTGATACTTTCTATTTGCCTACACAATTCTCCGATCCATCCCCAACAAACTAGGAGGCGTCCTCGCCCTACTTCTATCTATCCTGATCCTAGCAGCAATCCCTGTCCTCCACACATCCAAACAACAAAGCATAATATTTCGCCCACTAAGCCAACTGCTTTACTGACTCCTAGCCACAGACCTCCTCATCCTAACCTGAGTCGGAGGACAACCAGTAAGCTACCCCTTCATCACCATCGGACAAATAGCATCCGTATTATACTTCACAACAATCCTAATCCTAATACCAATCGCCTCCCTAATCGAAAACAAAATACTTGAATGGACCTGCCCTTGTAGTATAAACTAATACACCGGTCTTGTAAACCGGAAACGAAAACTTTCTTCCAAGGACAAATCAGAGAAAAAGTATTTAACTTCACCATCAGCACCCAAAGCTAAGATTCTAATTTAAACTATTCTCTG
>PTV_7
GTTTATGTAGCTTACCCCCTCAAAGCAATACACTGAAAATGTTTCGACGGGTTTACATCACCCCATAAACAAACAGGTTTGGTCCTAGCCTTTCTATTAGCTCTTAGTAAGATTACACATGCAAGCATCCCCGCCCCGGTGAGTCACCCTCTAAATCGCCATGATCAAAAGGAACAAGTATCAAGCACGCAGCAATGCAGCTCAAAACGCTTAGCCTAGCCACACCCCCACGGGAGACAGCAGTGATAAACCTTTAGCAATAAACGAAAGTTTAACTAAGCCATACTAACCCTAGGGTTGGTCAATTTCGTGCCAGCTACCGCGGTCATACGATTAACCCAAGTCAATAGAAACCGGCGTAAAGAGTGTTTTAGATCACCCCCCCCCCATAAAGCTAAAATTCACCTGAGTTGTAAAAAACTCCAGCTGATACAAAATAAACTACGAAAGTGGCTTTAACACATCTGAATACACAATAGCTAAGACCCAAACTGGGATTAGATACCCCACTATGCTTAGCCCTAAACTTCAACAGTTAAATTAACAAAACTGCTCGCCAGAACACTACGAGCCACAGCTTAAAACTCAAAGGACCTGGCGGTGCTTCATATCCCTCTAGAGGAGCCTGTTCTGTAATCGATAAACCCCGATCAACCTCACCGCCTCTTGCTCAGCCTATATACCGCCATCTTCAGCAAACCCTGATGAAGGTTACAAAGTAAGCACAAGTACCCACGTAAAGACGTTAGGTCAAGGTGTAGCCTATGAGGTGGCAAGAAATGGGCTACATTTTCTACCCCAGAAAATTACGATAACCCTTATGAAACCTAAGGGTCGAAGGTGGATTTAGCAGTAAACTAAGAGTAGAGTGCTTAGTTGAACAGGGCCCTGAAGCGCGTACACACCGCCCGTCACCCTCCTCAAGTATACTTCAAAGGATACTTAACTTAAACCCCCTACGTATTTATATAGAGGAGATAAGTCGTAACATGGTAAGTGTACTGGAAAGTGCACTTGGACGAACCAGAGTGTAGCTTAACATAAAGCACCCAACTTACACTTAGGAGATTTCAACTCAACTTGACCACTCTGAGCCAAACCTAGCCCCAAACCCCCTCCACCCTACTACCAAACAACCTTAACCAAACCATTTACCCAAATAAAGTATAGGCGATAGAAATTGTAAACCGGCGCAATAGACATAGTACCGCAAGGGAAAGATGAAAAATTATACCCAAGCATAATACAGCAAGGACTAACCCCTGTACCTTTTGCATAATGAATTAACTAGAAATAACTTTGCAAAGAGAACCAAAGCTAAGACCCCCGAAACCAGACGAGCTACCTAAGAACAGCTAAAAGAGCACACCCGTCTATGTAGCAAAATAGTGGGAAGATTTATAGGTAGAGGCGACAAACCTACCGAGCCTGGTGATAGCTGGTTGTCCAAGATAGAATCTTAGTTCGACTTCAAATTTACCTACAGAACCCTCTAAATCCCCTTGTAAATTTAACTGTTAGTCCAAAGAGGAACAGCTCTTTAGACACTAGGAAAAAACCTTGTAAAGAGAGTAAAAAATTTAACACCCATAGTAGGCCTAAAAGCAGCCACCAATTAAGAAAGCGTTCAAGCTCAACACCCACAACCTTAAAAATCCCAAACATACAACCGAACTCCTTACACCCAATTGGACCAATCTATTACCCCATAGAAGAACTAATGTTAGTATAAGTAACATGAAAACATTCTCCTCCGCATAAGCCTACATCAGACCAAAATATTAAACTGACAATTAACAGCCTAATATCCACAATCAACCAACAAGCCATTATTACCCCCGCTGTTAACCCAACACAGGCATGCCCACAAGGAAAGGTTAAAAAAAGTAAAAGGAACTCGGCAAATCTTACCCCGCCTGTTTACCAAAAACATCACCTCTAGCATTACCAGTATTAGAGGCACCGCCTGCCCGGTGACATATGTTTAACGGCCGCGGTACCCTAACCGTGCAAAGGTAGCATAATCACTTGTTCCTTAAATAGGGACTTGTATGAATGGCTCCACGAGGGTTTAGCTGTCTCTTACTTTCAACCAGTGAAATTGACCTACCCGTGAAGAGGCGGGCATAACATAACAAGACGAGAAGACCCTATGGAGCTTTAATTCATTAATGCAAACAATACTTAACAAACCCACAGGTCCTAAACTATTAAACCTGCATTAAAAATTTCGGTTGGGGCGACCTCGGAGCACAACCCAACCTCCGAGCAATACATGCTAAGACCTCACCAGTCAAAGCGAATTACTACATCCAATTGATCCAATGACTTGACCAACGGAACAAGTTACCCTAGGGATAACAGCGCAATCCTATTCCAGAGTCCATATCAACAATAGGGTTTACGACCTCGATGTTGGATCAGGACATCCCGATGGTGCAGCCGCTATTAAAGGTTCGTTTGTTCAACGATTAAAGTCCTACGTGATCTGAGTTCAGACCGGAGTAATCCAGGTCGGTTTCTATCTGTTCTAAATTTCTCCCTGTACGAAAGGACAAGAGAAATGAGGCCTACTTCACAAAGCGCCTTCCCCAATAAATGATACTATCTCAATTTAACGCCATGCCAACACCCACTCAAGAACAGAGTTTGTTAAGATGGCAGAGCCCGGTAATTGCATAAAACTTAAAACTTTACAATCAGAGGTTCAATTCCTCTTCTTGACAATACACCCATGACCAACCTCCTACTCCTCATTGTACCCATCCTAATCGCAATAGCATTCCTAATGCTAACCGAACGAAAAATTCTAGGCTACATACAACTACGCAAAGGCCCCAACATTGTAGGTCCTTACGGGCTATTACAGCCCTTCGCTGACGCCATAAAACTCTTCACTAAAGAACCCTTAAAACCCTCCACTTCAACCATTACCCTCTACATCACCGCCCCAACCCTAGCCCTCACCATTGCCCTCTTACTATGAACCCCCCTCCCCATACCCAACCCCCTAGTCAATCTTAACTTAGGCCTCCTATTTATTCTAGCCACCTCCAGCCTAGCCGTTTACTCAATCCTCTGATCAGGGTGAGCATCAAACTCGAACTACGCCTTAATCGGTGCATTACGAGCAGTAGCCCAAACAATCTCATACGAAGTCACTCTAGCCATTATCCTACTATCAACGCTACTAATAAGTGGCTCCTTCAATCTCTCTACCCTCGTCACAACACAAGAGCACCTCTGACTAATCCTGCCAACATGACCCCTGGCCATAATATGATTTATCTCTACACTAGCAGAGACCAACCGGACTCCCTTCGACCTCACTGAAGGAGAATCTGAACTAGTCTCAGGCTTTAATATCGAGTATGCCGCAGGCCCCTTTGCCCTATTTTTCATAGCCGAATACATAAACATTATTATAATAAACACCCTCACTGCTACGATCTTCCTAGGAACAACATACAATACGCACTCCCCTGAACTCTACACGACATATTTTGTCACCAAAGCTCTACTTCTAACTTCCCTGTTCCTATGAATTCGAACAGCATATCCCCGATTTCGCTACGACCAACTCATACACCTCCTATGAAAAAACTTCCTACCACTCACCCTAGCATCACTCATGTGATATATCTCCATACCCACTACAATCTCCAGCATCCCCCCTCAAACCTAAGAAATATGTCTGATAAAAGAATTACTTTGATAGAGTAAATAATAGGAGTTCAAATCCCCTTATTTCTAGGACTATAAGAATCGAACTCATCCCTGAGAATCCAAAATTCTCCGTGCCACCTATCACACCCCATCCTAAAGTAAGGTCAGCTAAATAAGCTATCGGGCCCATACCCCGAAAATGTTGGTTATATCCTTCCCGTACTAATTAATCCCCTAGCCCAACCCATCATCTACTCTACCATCTTTACAGGCACGCTCATTACAGCGCTAAGCTCACACTGATTTTTCACCTGAGTAGGCCTAGAAATAAATATACTAGCTTTTATCCCAATCCTAACCAAAAAAATAAGCCCCCGCTCCACAGAAGCCGCCACCAAATACTTTCTCACACAAGCAACTGCGTCCATAATTCTCCTGATAGCTATCCTCTCCAACAGCATACTCTCCGGACAATGAACCATAACCAATACTACCAATCAATACTCATCATTAATAATTATAATAGCAATGGCAATAAAACTAGGAATAGCCCCCTTTCACTTTTGAGTTCCAGAAGTTACCCAAGGCACCCCCCTAATATCCGGCCTACTCCTCCTCACATGACAAAAATTAGCCCCTATTTCAATTATATATCAAATCTCCTCATCACTGAACGTAAACCTTCTCCTCACCCTTTCAATCTTGTCCATTATAGCAGGCAGCTGAGGCGGACTAAACCAAACCCAACTACGCAAAATCCTAGCATACTCCTCAATCACCCACATAGGCTGAATAATAGCAGTCCTACCATATAACCCCAACATAACCATTCTTAATTTAACTATTTACATCATCCTAACTACTACCGCATTTCTGCTACTCAACTTAAACTCCAGCACCACAACCCTACTACTATCTCGCACCTGAAACAAGCTAACATGATTAACTCCTCTAATTCCATCCACCCTCCTCTCCCTAGGAGGCCTACCCCCACTAACCGGCTTCTTACCCAAATGAGTTATCATCGAAGAATTCACAAAAAATAATAGCCTCATCATTCCCACCATCATAGCCATCATCACTCTCCTTAACCTCTATTTCTACCTACGCCTAATCTACTCCACCTCAATTACACTACTTCCTATATCTAATAACGTAAAAATAAAATGACAATTCGAACATACAAAACCCACCCCCTTCCTCCCTACACTCATCACCCTTACCACACTGCTTCTACCCATCTCCCCTTTCATACTAATAATCTTATAGAAATTTAGGTTAAGCACAGACCAAGAGCCTTCAAAGCCCTCAGTAAGTTACAATACTTAATTTCTGCAACAACTAAGGACTGCAAAACCTCACTCTGCATCAACTGAACGCAAATCAGCCACTTTAATTAAGCTAAGCCCTTACTAGATTAATGGGACTTAAACCCACAAACATTTAGTTAACAGCTAAACACCCTAATCAACTGGCTTCAATCTACTTCTCCCGCCGCAAGAAAAAAAGGCGGGAGAAGCCCCGGCAGGTTTGAAGCTGCTTCTTCGAATTTGCAATTCAATATGAAAATCACCTCAGAGCTGGTAAAAAGAGGCTTAACCCCTGTCTTTAGATTTACAGTCCAATGCTTCACTCAGCCATTTTACCCCACCCTACTGATGTTCGCCGACCGCTGACTATTCTCTACAAACCACAAAGATATTGGAACACTATACCTACTATTCGGCGCATGAGCTGGAGTCCTGGGCACAGCCCTAAGTCTCCTTATTCGGGCTGAACTAGGCCAACCAGGCAACCTTCTAGGTAATGACCACATCTACAATGTCATCGTCACAGCCCATGCATTCGTAATAATCTTCTTCATAGTAATGCCTATTATAATCGGAGGCTTTGGCAACTGGCTAGTTCCCTTGATAATTGGTGCCCCCGACATGGCATTCCCCCGCATAAATAACATAAGCTTCTGGCTCCTGCCCCCTTCTCTCCTACTTCTACTTGCATCTGCCATAGTAGAAGCCGGCGCCGGAACAGGTTGAACAGTCTACCCTCCCTTAGCGGGAAACTACTCGCATCCTGGAGCCTCCGTAGACCTAACCATCTTCTCTTTGCATCTGGCAGGCGTCTCCTCTATCCTAGGAGCCATTAACTTCATCACAACAATTATTAATATAAAACCTCCTGCCATGACCCAATACCAAACACCCCTCTTCGTCTGATCCGTCCTAATCACAGCAGTCTTACTTCTCCTATCCCTCCCAGTCCTAGCTGCTGGCATCACCATACTATTGACAGATCGTAACCTCAACACTACCTTCTTCGACCCAGCCGGGGGAGGAGACCCTATTCTATATCAACACTTATTCTGATTTTTTGGCCACCCCGAAGTTTATATTCTTATCCTACCAGGCTTCGGAATAATTTCCCACATTGTAACTTATTACTCCGGAAAAAAAGAACCATTTGGATATATAGGCATGGTTTGAGCTATAATATCAATTGGCTTCCTAGGGTTTATCGTGTGAGCACACCATATATTTACAGTAGGAATAGACGTAGACACCCGAGCCTACTTCACCTCCGCTACCATAATCATTGCTATTCCTACCGGCGTCAAAGTATTCAGCTGACTCGCTACACTTCACGGAAGCAATATGAAATGATCTGCCGCAGTACTCTGAGCCCTAGGGTTTATCTTTCTCTTCACCGTAGGTGGCCTAACCGGCATTGTACTAGCAAACTCATCATTAGACATCGTACTACACGACACATACTACGTCGTAGCCCACTTCCACTACGTTCTATCAATAGGAGCTGTATTCGCCATCATAGGGGGCTTCATTCACTGATTTCCCCTATTCTCAGGCTATACCCTAGACCAAACCTATGCCAAAATCCAATTTACCATCATGTTCATTGGCGTAAACCTAACCTTCTTCCCACAACACTTCCTTGGCCTATCTGGGATGCCCCGACGTTACTCGGACTACCCCGATGCATACACCACATGAAATGTCCTATCATCCGTAGGCTCATTTATCTCCCTGACAGCAGTAATATTAATAATTTTCATGATTTGAGAAGCCTTTGCTTCAAAACGAAAAGTCCTAATAGTAGAAGAGCCCTCCGCAAACCTGGAATGACTATATGGATGCCCCCCACCCTACCACACATTCGAAGAACCCGTATACATAAAATCTAGACAAAAAAGGGAGGAATCGAACCCCCTAAAGCTGGTTTCAAGCCAACCCCATGACCTCCATGACTTTTTCAAAAAGATATTAGAAAAACTATTTCATAACTTTGTCAAAGTTAAATTACAGGTTAACCCCCGTATATCTTAATGGCACATGCAACGCAAGTAGGTCTACAAGACGCTACTTCCCCTATCATAGAAGAACTTATTATCTTTCATGACCATGCCCTCATAATTATCTTTCTCATCTGCTTCCTAGTCCTATACGCCCTCTTCCTAACACTCACAACAAAACTAACTAATACTAGTATTTCAGACGCCCAGGAAATAGAAACCGTCTGAACTATCCTGCCCGCCATCATCCTAGTCCTTATTGCCCTACCATCCCTGCGTATCCTTTACATAACAGACGAGGTCAACGACCCCTCCTTTACTATTAAATCAATCGGCCATCAATGATATTGAACCTACGAATACACCGACTACGGCGGGCTAATCTTCAACTCCTACATACTCCCCCCATTATTTCTAGAACCAGGTGATCTACGACTCCTTGACGTTGATAACCGAGTGGTCCTCCCAGTTGAAGCCCCCGTTCGTATAATAATTACATCACAAGATGTCCTACACTCATGAGCTGTTCCCACATTAGGCCTAAAAACAGACGCAATTCCCGGACGCCTAAACCAAACCACTTTCACCGCCACACGACCAGGAGTATACTACGGCCAATGCTCAGAAATCTGTGGAGCAAACCACAGTTTTATACCCATCGTCCTAGAATTAATCCCTCTAAAAATCTTTGAAATAGGACCCGTATTCACTCTATAGCACCTTCTCTACCCCTCTCCAGAGCTCACTGTAAAGCTAACCTAGCATTAACCTTTTAAGTTAAAGATTAAGAGGACCAACACCTCTTTACAGTGAAATGCCCCAACTAAATACCGCCGTATGACCCACCATAATTACCCCCATACTCCTTACACTATTTCTCGTCACCCAACTAAAAATATTAAATTCAAATTACCATCTACCCCCCTCACCAAAACCCATAAAAATAAAAAACTACAATAAACCCTGAGAACCAAAATGAACGAAAATCTATTCGCTTCATTCGCTGCCCCCACAATCCTAGGCTTACCCGCCGCAGTACTGATCATTCTATTCCCCCCTCTACTGGTCCCCACTTCTAAACATCTCATCAACAACCGACTAATTACCACCCAACAATGACTAATTCAACTGACCTCAAAACAAATAATAACTATACACAACACTAAAGGACGAACCTGATCTCTCATACTAGTATCCTTAATCATTTTTATTACCACAACCAATCTTCTCGGACTTCTACCCCACTCATTCACACCAACCACCCAACTATCTATAAACCTAGCCATGGCTATCCCCCTATGAGCAGGCGCAGTAGTCATGGGCTTTCGCTTTAAGACTAAAAATGCCCTAGCCCACTTCTTACCGCAAGGCACACCTACACCCCTTATTCCCATACTAATTATCATCGAAACTATCAGCCTACTCATTCAACCAATAGCCTTAGCCGTACGTCTAACCGCTAACATTACTGCAGGCCACCTACTCATGCACCTAATTGGAAGTGCCACACTAGCATTATCAACTATCAATCTACCCTCTGCACTCATTATCTTCACAATTCTAATCCTACTGACTATTCTAGAGATCGCCGTCGCCTTAATCCAAGCCTACGTTTTTACACTTCTAGTGAGCCTCTACCTGCACGACAACACATAATGACCCACCAATCACATGCCTACCACATAGTAAAACCCAGCCCATGACCCCTAACAGGGGCCCTCTCGGCCCTCCTAATAACCTCCGGCCTGGCCATATGATTCCACTTCTACTCCACAACACTACTCACACTAGGCTTACTAACTAACACATTAACCATGTATCAATGATGACGCGATGTTATACGAGAAGGCACATACCAAGGCCACCACACACCACCCGTCCAAAAAGGTCTCCGATATGGGATAATCCTTTTTATTACCTCAGAAGTTTTTTTCTTTGCAGGATTTTTTTGAGCTTTCTACCACTCCAGCCTAGCCCCTACCCCCCAGCTAGGAGGACACTGGCCCCCAACAGGTATTACCCCACTAAATCCCCTAGAAGTCCCACTCCTAAACACATCTGTATTACTCGCATCAGGGGTATCAATTACTTGAGCCCATCACAGCTTAATAGAAAATAACCGAAACCAAATAATTCAAGCACTGCTTATTACGATTCTACTAGGTCTTTATTTTACCCTCCTACAAGCCTCAGAATATTTCGAATCCCCTTTTACCATTTCCGATGGCATCTACGGCTCAACATTCTTTGTAGCCACAGGCTTCCACGGACTCCACGTCATTATTGGATCAACTTTCCTCACTATCTGCCTCATCCGCCAACTAATATTTCACTTCACATCCAAACATCACTTCGGCTTTGAAGCCGCCGCCTGATACTGACACTTCGTAGATGTAGTCTGACTATTTCTATATGTCTCTATCTACTGATGAGGATCTTACTCTTTTAGTATAAGTAGTACCGTTAACTTCCAATTAACTAGTTTTGACAACATTCAAAAAAGAGTAATAAACTTCGTCCTAATTTTAATAACCAATACCCTTCTAGCCCTACTACTGATAATTATCACATTCTGACTACCACAACTCAACAGCTACATAGAAAAATCTAACCCTTACGAATGTGGCTTCGACCCTATATCCCCCGCCCGCGTCCCCTTCTCCATAAAATTTTTCCTAGTAGCCATCACCTTCCTATTATTTGACCTAGAAATTGCCCTCCTATTGCCCTTACCTTGAGCCCTACAAACGGCCAACCTACCACTAATAGTCATATCATCCCTCTTATTAATTACTATCCTAGCCCTAAGCCTCGCCTACGAATGATTACAAAAAGGATTAGACTGAACCGAATTGGTATATAGTTTAAATAAAACGAATGATTTCGACTCATTAAATTATGATAATCATATTTACCAAATGCCCCTTATTTATATAAATATTATACTAGCATTTACCATCTCACTTCTAGGAATACTAGTATATCGCTCACACCTAATATCTTCCCTACTATGCCTAGAAGGAATAATACTATCACTGTTCATCATAGCCACCCTCATAACCCTCAATACCCACTCCCTCTTAGCCAATATTGTACCCATCACCATACTAGTCTTTGCTGCCTGCGAAGCAGCAGTAGGTCTAGCACTACTAGTTTCAATCTCTAACACATACGGCTTAGACTACGTACATAACCTAAACCTACTCCAATGCTAAAACTAATCATCCCAACAATTATATTACTACCACTAACATGATTCTCTAAAAAACGTATAATTTGAATCAACACAACCACTCACAGCCTAATTATCAGCACCATTCCCTTACTATTTTTTAACCAAATTAACAACAACCTATTCAACTGTTCCCTGTCCTTCTCCTCCGACCCCTTAACAACTCCCCTCCTAATATTAACTGCTTGACTTCTACCCCTCACAATCATAGCAAGTCAGCGCCACCTATCCAACGAACCACTATCACGAAAAAAACTCTACCTCTCCATGCTAATTTCCCTCCAAATCTCCTTAATTATAACATTCTCGGCCACAGAGCTAATTATATTTTATATCTTCTTCGAAACCACACTTATCCCCACCCTAGCTATCATCACCCGATGGGGTAACCAACCAGAACGCCTGAACGCAGGTACATACTTCCTATTCTATACCCTAGTAGGCTCCCTCCCCCTACTCATCGCACTAATCTATACCCACAACACCCTAGGCTCACTAAATATCCTATTACTCACTCTTACAACCCAAGAACTATCAAACACTTGAGCCAACAACTTAATATGACTAGCGTACACGATGGCCTTCATGGTAAAAATACCCCTTTACGGACTCCACTTATGACTCCCTAAAGCCCATGTCGAAGCCCCTATTGCCGGGTCAATGGTACTTGCTGCAGTACTCTTAAAATTAGGTGGCTATGGCATAATACGCCTCACACTCATCCTCAACCCCCTAACAAAGCATATAGCCTATCCCTTCCTCATGTTGTCCTTATGAGGTATAATCATAACAAGCTCCATCTGCCTGCGACAAACAGACCTAAAATCGCTCATTGCATACTCTTCAGTCAGCCACATAGCCCTCGTAGTAACAGCCATTCTCATCCAAACCCCCTGAAGCTTCACCGGCGCAATTATCCTCATAATCGCCCACGGACTTACATCCTCATTATTATTCTGCCTAGCAAACTCAAATTATGAACGCACCCACAGTCGCATCATAATTCTCTCCCAAGGACTTCAAACTCTACTCCCACTAATAGCCTTTTGATGACTCCTAGCAAGCCTCGCTAACCTCGCCCTACCCCCTACCATTAATCTCCTAGGGGAACTCTCCGTGCTAGTAACCTCATTCTCCTGATCAAATACCACTCTCCTACTCACAGGATTCAACATACTAATCACAGCCCTGTACTCCCTCTACATGTTTACCACAACACAATGAGGCTCACTCACCCACCACATTAATAACATAAAGCCCTCATTCACACGAGAAAATACTCTCATATTTTTACACCTATCCCCCATCCTCCTTCTATCCCTCAATCCTGATATCATCACTGGATTCACCTCCTGTAAATATAGTTTAACCAAAACATCAGATTGTGAATCTGACAACAGAGGCTCACGACCCCTTATTTACCGAGAAAGCTTATAAGAACTGCTAACTCGTATTCCCATGCCTAACAACATGGCTTTCTCAACTTTTAAAGGATAACAGCCATCCGTTGGTCTTAGGCCCCAAAAATTTTGGTGCAACTCCAAATAAAAGTAATAACCATGTATGCTACCATAACCACCTTAACCCTAACTTCCTTAATTCCCCCCATCCTCGCCGCCCTCATTAGCCCTAACAAAAAAAACTCATACCCCCATTACGTGAAATCCATTATCGCATCCACCTTTATCATTAGCCTTTTCCCCACAACAATATTCATATGCCTAGACCAAGAAACTATTATCTCGAACTGGCACTGAGCAACAACCCAAACAACCCAACTCTCCCTGAGCTTTAAACTAGACTATTTCTCCATAACATTTATCCCCGTAGCACTGTTCGTTACATGATCCATCATAGAATTCTCACTATGATATATAGACTCAGACCCCAACATCAACCAATTCTTCAAATACTTACTTATCTTCCTAATTACCATACTAATCCTAGTCACCGCTAACAACCTATTCCAACTCTTCATCGGCTGAGAAGGCGTAGGAATTATATCCTTTCTACTCATTAGCTGATGGTACGCCCGAACAGATGCCAACACAGCGGCCATCCAAGCAATCCTATATAACCGTATCGGTGATATTGGTTTTGTCCTAGCCCTAGCATGATTTCTCCTACACTCCAACTCATGAGATCCACAACAAATAACCCTCCTAAGTACTAATACAGACCTTACTCCACTACTAGGCCTCCTCCTAGCAGCAGCAGGCAAATCAGCTCAACTAGGCCTTCACCCCTGACTCCCCTCAGCCATAGAAGGCCCTACTCCTGTTTCAGCCCTACTCCACTCAAGCACCATAGTCGTAGCAGGAGTCTTCCTACTCATCCGCTTCTACCCCCTAGCAGAGAATAACCCACTAATCCAAACTCTCACGCTATGCCTAGGCGCTATCACCACCCTATTCGCAGCAGTCTGCGCCCTCACACAAAACGACATCAAAAAAATCGTAGCCTTCTCCACTTCAAGCCAACTAGGACTCATAATAGTTACAATCGGTATCAACCAACCACACCTAGCATTCCTTCACATCTGCACCCACGCTTTCTTCAAAGCCATACTATTTATATGCTCCGGATCCATTATCCACAACCTCAATAATGAGCAAGACATTCGAAAAATAGGAGGATTACTCAAAACCATACCCCTCACTTCAACTTCCCTTACCATTGGCAGCCTAGCATTAGCAGGAATACCTTTCCTCACAGGTTTCTACTCCAAAGACCTCATCATCGAAACCGCTAACATATCATACACAAACGCCTGAGCCCTATCTATTACTCTCATCGCCACCTCTCTGACAAGCGCCTACAGCACCCGAATAATCCTCCTCACCCTAACAGGTCAACCTCGCTTCCCAACCCTCACCAACATTAACGAAAACAACCCCACTCTGTTAAATCCCATTAAACGCCTAACCATTGGAAGCTTATTCGCAGGATTTCTCATTACCAACAACATTCTCCCCATATCTACTTCCCAAGTGACAATTCCCCTTTACTTAAAACTCACAGCCCTAGGCGTTACTTCCCTGGGACTTCTAACAGCCCTAGACCTCAATTACCTAACCAACAAGCTCAAAATAAAATCCCCACTATATACATTTTACTTCTCCAATATACTCGGATTCTACCCTAACATTATACACCGCTCGATCCCCTATCTAGGCCTTCTTACAAGCCAAAACCTACCCCTACTTCTTCTAGACCTGGCCTGACTAGAAAAACTATTACCTAAAACAATTTCACAGTACCAAATCTCCGCTTCCATTACCACCTCAACCCAAAAAGGCATGATCAAACTTTATTTCCTCTCTTTTTTCTTCCCTCTCATCTTAACCTTACTCCTAATCACATAACCTATTCCCCCGAGCAATCTCAATCACAATGTATACACCAACAAACAATGTCCAACCAGTAACTACTACTAACCAACGCCCATAATCATATAAGGCCCCCGCACCAATAGGATCCTCCCGAATCAGCCCTGGCCCCTCCCCTTCATAAATTATTCAACTTCCCACGCTATTAAAATTTACCACAACCACCATCCCATCATACCCTTTCACCCATAACACTAATCCTACCTCCATCGCCAGTCCTACTAAAACACTAACCAAAACCTCAACCCCTGACCCCCATGCCTCAGGATACTCCTCAATAGCCATAGCCGTAGTATACCCAAAAACAACCATTATTCCCCCCAAATAAATTAAAAAAACCATTAAACCTATATAACCTCCCCCATAATTCAAAATGATGGCACACCCAACTACACCACTAACAATCAATACTAAACCCCCATAAATAGGAGAAGGCTTAGAAGAAAATCCCACAAACCCTATCACTAAACTCACACTCAATAAAAATAAAGCATATGTCATTATTCTCGCACGGACTACAACCACGACCAATGATATGAAAAACCATCGTTGTATTTCAACTACAAGAACACCAATGACCCCAACACGCAAAATTAACCCACTAATAAAATTAATTAATCACTCATTTATCGACCTCCCCACCCCATCCAACATTTCCGCATGATGGAACTTCGGCTCACTTCTCGGCGCCTGCCTAATCCTTCAAATTACCACAGGATTATTCCTAGCTATACACTACTCACCAGACGCCTCAACCGCCTTCTCGTCGATCGCCCACATCACCCGAGACGTAAACTATGGTTGGATCATCCGCTACCTCCACGCTAACGGCGCCTCAATATTTTTTATCTGCCTCTTCCTACACATCGGTCGAGGTCTATATTACGGCTCATTTCTCTACCTAGAAACCTGAAACATTGGCATTATCCTCTTGCTCACAACCATAGCAACAGCCTTTATGGGCTATGTCCTCCCATGAGGCCAAATATCCTTCTGAGGAGCCACAGTAATTACAAACCTACTGTCCGCTATCCCATACATCGGAACAGACCTGGTCCAATGAGTCTGAGGAGGCTACTCAGTAGACAGCCCTACCCTTACACGATTCTTCACCTTCCACTTTATCTTACCCTTCATTATCACAGCCCTAACAACACTTCATCTCCTATTCTTACACGAAACAGGATCAAATAACCCCCTGGGAATCACCTCCCACTCCGACAAAATTACCTTCCACCCCTACTACACAATCAAAGATATCCTTGGCTTATTCCTTTTCCTCCTTATCCTAATGACATTAACACTATTCTCACCAGACCTCCTGGGCGATCCAGACAACTATACCCTAGCTAACCCCCTAAACACCCCACCCCACATTAAACCCGAGTGATACTTTCTATTTGCCTACACAATTCTCCGATCCATCCCCAACAAACTAGGAGGCGTCCTCGCCCTACTACTATCTATCCTGATCCTAGCAGCAATCCCCGTCCTCCACACATCCAAACAACAAAGCATAATATTTCGCCCACTAAGCCAACTGCTTTACTGACTCCTAGCCACAGACCTCCTTATCCTAACCTGAATCGGAGGACAACCAGTAAGCTACCCCTTCATCACCATCGGACAAATAGCATCCGTATTATACTTCACAACAATCCTAATCCTAATACCAATCGCCTCTCTAATCGAAAACAAAATACTTGAATGAACCTGCCCTTGTAGTATAAACTAATACACCGGTCTTGTAAACCGGAAACGAAAACCTTCTTCCAAGGACAAATCAGAGAAAAAGTATTTAACTTCACCATCAGCACCCAAAGCTAAGATTCTAATTTAAACTATTCTCTG
>PTV_8
GTTTATGTAGCTTACCCCCTCAAAGCAATACACTGAAAATGTTTCGACGGGTTTACATCACCCCATAAACAAACAGGTTTGGTCCTAGCCTTTCTATTAGCTCTTAGTAAGATTACACATGCAAGCATCCCCGCCCCGGTGAGTCACCCTCTAAATCGCCATGATCAAAAGGAACAAGTATCAAGCACGCAGCAATGCAGCTCAAAACGCTTAGCCTAGCCACACCCCCACGGGAGACAGCAGTGATAAACCTTTAGCAATAAACGAAAGTTTAACTAAGCCATACTAACCCTAGGGTTGGTCAATTTCGTGCCAGCTACCGCGGTCATACGATTAACCCAAGTCAATAGAAACCGGCGTAAAGAGTGTTTTAGATCACCCCCCCCCCATAAAGCTAAAATTCACCTGAGTTGTAAAAAACTCCAGCTGATACAAAATAAACTACGAAAGTGGCTTTAACACATCTGAATACACAATAGCTAAGACCCAAACTGGGATTAGATACCCCACTATGCTTAGCCCTAAACTTCAACAGTTAAATTAACAAAACTGCTCGCCAGAACACTACGAGCCACAGCTTAAAACTCAAAGGACCTGGCGGTGCTTCATATCCCTCTAGAGGAGCCTGTTCTGTAATCGATAAACCCCGATCAACCTCACCGCCTCTTGCTCAGCCTATATACCGCCATCTTCAGCAAACCCTGATGAAGGTTACAAAGTAAGCACAAGTACCCACGTAAGGACGTTAGGTCAAGGTGTAGCCTATGAGGTGGCAAGAAATGGGCTACATTTTCTACCCCAGAAAATTACGATAACCCTTATGAAACCTAAGGGTCGAAGGTGGATTTAGCAGTAAACTAAGAGTAGAGTGCTTAGTTGAACAGGGCCCTGAAGCGCGTACACACCGCCCGTCACCCTCCTCAAGTATACTTCAAAGGATACTTAACTTAAACCCCCTACGTATTTATATAGAGGAGATAAGTCGTAACATGGTAAGTGTACTGGAAAGTGCACTTGGACGAACCAGAGTGTAGCTTAACATAAAGCACCCAACTTACACTTAGGAGATTTCAACTCAACTTGACCACTCTGAGCCAAACCTAGCCCCAAACCCCCTCCACCCTACTACCAAACAACCTTAACCAAACCATTTACCCAAATAAAGTATAGGCGATAGAAATTGTAAACCGGCGCAATAGACATAGTACCGCAAGGGAAAGATGAAAAATTATACCCAAGCATAATACAGCAAGGACTAACCCCTGTACCTTTTGCATAATGAATTAACTAGAAATAACTTTGCAAAGAGAACCAAAGCTAAGACCCCCGAAACCAGACGAGCTACCTAAGAACAGCTAAAAGAGCACACCCGTCTATGTAGCAAAATAGTGGGAAGATTTATAGGTAGAGGCGACAAACCTACCGAGCCTGGTGATAGCTGGTTGTCCAAGATAGAATCTTAGTTCAACTTTAAATTTACCTACAGAACCCTCTAAATCCCCTTGTAAATTTAACTGTTAGTCCAAAGAGGAACAGCTCTTTAGACACTAGGAAAAAACCTTGTAAAGAGAGTAAAAAATTTAACACCCATAGTAGGCCTAAAAGCAGCCACCAATTAAGAAAGCGTTCAAGCTCAACACCCACAACCTTAAAGATCCCAAACATACAACCGAACTCCTTACACCCAATTGGACCAATCTATTACCCCATAGAAGAACTAATGTTAGTATAAGTAACATGAAAACATTCTCCTCCGCATAAGCCTACATCAGACCAAAATATTAAACTGACAATTAACAGCCTAATATCTACAATCAACCAACAAGCCATTATTACCCCCGCTGTTAACCCAACACAGGCATGCCCACAAGGAAAGGTTAAAAAAAGTAAAAGGAACTCGGCAAATCTTACCCCGCCTGTTTACCAAAAACATCACCTCTAGCATTACCAGTATTAGAGGCACCGCCTGCCCGGTGACATATGTTTAACGGCCGCGGTACCCTAACCGTGCAAAGGTAGCATAATCACTTGTTCCTTAAATAGGGACTTGTATGAATGGCTCCACGAGGGTTTAGCTGTCTCTTACTTTCAACCAGTGAAATTGACCTACCCGTGAAGAGGCGGGCATAACATAACAAGACGAGAAGACCCTATGGAGCTTTAATTCATTAATGCAAACAATACTTAACAAACCTACAGGTCCTAAACTATTAAACCTGCATTAAAAATTTCGGTTGGGGCGACCTCGGAGCACAACCCAACCTCCGAGCAATACATGCTAAGACCTCACCAGTCAAAGCGAATTACTACATCCAATTGATCCAATGACTTGACCAACGGAACAAGTTACCCTAGGGATAACAGCGCAATCCTATTCCAGAGTCCATATCAACAATAGGGTTTACGACCTCGATGTTGGATCAGGACATCCCGATGGTGCAGCCGCTATTAAAGGTTCGTTTGTTCAACGATTAAAGTCCTACGTGATCTGAGTTCAGACCGGAGTAATCCAGGTCGGTTTCTATCTGTTCTAAATTTCTCCCTGTACGAAAGGACAAGAGAAATGAGGCCTACTTCACAAAGCGCCTTCCCCAATAAATGATATTATCTCAATTTAACGCCATGCCAACACCCACTCAAGAACAGAGTTTGTTAAGATGGCAGAGCCCGGTAATTGCATAAAACTTAAAACTTTACAATCAGAGGTTCAATTCCTCTTCTTGACAACACACCCATGACCAACCTCCTACTCCTCATTGTACCCATCCTAATCGCAATAGCATTCCTAATGCTAACCGAACGAAAAATTCTAGGCTACATACAACTACGCAAAGGTCCCAACATTGTAGGTCCTTACGGGCTATTACAGCCCTTCGCTGACGCCATAAAACTCTTCACTAAAGAACCCTTAAAACCCTCCACTTCAACCATTACCCTCTACATCACCGCCCCAACCCTAGCCCTCACCATTGCCCTCTTACTATGAACCCCCCTCCCCATACCCAACCCCCTAGTCAATCTTAACTTAGGCCTCCTATTTATTCTAGCCACCTCCAGCCTAGCCGTTTACTCAATCCTCTGATCAGGGTGAGCATCAAACTCGAACTACGCCTTAATCGGTGCACTACGAGCAGTAGCCCAAACAATCTCATACGAAGTCACTCTAGCCATTATCCTACTGTCAACGCTACTAATAAGTGGCTCCTTCAATCTCTCTACCCTTGTCACAACACAAGAGCACCTCTGACTAATCCTGCCAACATGACCCCTGGCCATAATATGATTTATCTCTACACTAGCAGAGACCAACCGGACTCCCTTCGACCTTACTGAAGGAGAATCTGAACTAGTCTCAGGCTTTAATATCGAGTATGCCGCAGGCCCCTTTGCCCTATTTTTCATAGCCGAATACATAAACATTATTATAATAAACACCCTCACTGCTACAATCTTCCTAGGAACAACATACAATACGCACTCCCCTGAACTCTACACGACATATTTTGTCACCAAAGCTCTACTTCTAACCTCCCTGTTCCTATGAATTCGAACAGCATATCCCCGATTTCGCTACGACCAGCTCATACACCTCCTATGAAAAAACTTCCTACCACTCACCCTAGCATCACTCATGTGATATATCTCCATACCCACTACAATCTCCAGCATCCCCCCTCAAACCTAAGAAATATGTCTGATAAAAGAATTACTTTGATAGAGTAAATAATAGGAGTTCAAATCCCCTTATTTCTAGGACTATAAGAATCGAACTCATCCCTGAGAATCCAAAATTCTCCGTGCCACCTATCACACCCCATCCTAAAGTAAGGTCAGCTAAATAAGCTATCGGGCCCATACCCCGAAAATGTTGGTTACACCCTTCCCGTACTAATTAATCCCCTAGCCCAACCCATCATCTACTCTACCATCCTTACAGGCACGCTCATTACAGCGCTAAGCTCACACTGATTTTTCACCTGAGTAGGCCTAGAAATAAATATACTAGCTTTTATCCCAATCCTAACCAAAAAAATAAGCCCCCGCTCCACAGAAGCCGCCATCAAATACTTTCTCACACAAGCAACTGCGTCCATAATTCTCCTGATAGCTATCCTCTCCAACAGCATACTCTCCGGACAATGAACCATAACCAATACTACCAATCAATACTCATCATTAATAATTATAATAGCAATGGCAATAAAACTAGGAATAGCCCCCTTTCACTTTTGAGTTCCAGAAGTTACCCAAGGCACCCCCCTAATATCCGGCCTACTCCTCCTCACATGACAAAAATTAGCCCCTATTTCAATTATATACCAAATCTCCTCATCACTGAACGTAAACCTTCTCCTCACCCTTTCAATCTTGTCCATTATAGCAGGCAGCTGAGGCGGACTAAACCAAACCCAACTACGCAAAATCCTAGCATACTCCTCAATCACCCACATAGGCTGAATAATAGCAGTCCTACCATATAACCCTAACATAACCATTCTTAATTTAACCATTTACATCATCCTAACTACTACCGCATTTCTGCTACTCAACTTAAACTCCAGCACCACAACCCTACTACTATCTCGCACCTGAAACAAGCTAACATGATTAACTCCCCTAATTCCATCCACCCTCCTCTCCCTAGGAGGCCTACCCCCACTAACTGGCTTCTTACCCAAATGAGTTATCATCGAAGAATTCACAAAAAATAATAGCCTCATCATCCCCACCATCATAGCCATCATCACTCTCCTTAACCTCTATTTCTACCTACGCCTAATCTACTCCACCTCAATTACACTACTTCCCATATCTAATAACGTAAAAATAAAATGACAATTCGAACATACAAAACCCACCCCCTTCCTCCCTACACTCATCACCCTTACCACACTGCTTCTACCCATCTCCCCCTTCATACTAATAATCTTATAGAAATTTAGGTTAAGCACAGACCAAGAGCCTTCAAAGCCCTCAGCAAGTTACAATACTTAATTTCTGCAACAACTAAGGACTGCAAAACCCCACTCTGCATCAACTGAACGCAAATCAGCCACTTTAATTAAGCTAAGCCCTTACTAGATTAATGGGACTTAAACCCACAAACATTTAGTTAACAGCTAAACACCCTAATCAACTGGCTTCAATCTACTTCTCCCGCCGCAAGAAAAAAAGGCGGGAGAAGCCCCGGCAGGTTTGAAGCTGCTTCTTCGAATTTGCAATTCAATATGAAAATCACCTCAGAGCTGGTAAAAAGAGGCTTAACCCCTGTCTTTAGATTTACAGTCCAATGCTTCACTCAGCCATTTTACCCCACCCTACTGATGTTCACCGACCGCTGACTATTCTCTACAAACCACAAAGATATTGGAACACTATACCTACTATTCGGTGCATGAGCTGGAGTCCTGGGCACAGCCCTAAGTCTCCTTATTCGGGCTGAACTAGGCCAACCAGGCAACCTCCTAGGTAATGACCACATCTACAATGTCATCGTCACAGCCCATGCATTCGTAATAATCTTCTTCATAGTAATGCCTATTATAATCGGAGGCTTTGGCAACTGGCTAGTTCCCTTGATAATTGGTGCCCCCGACATGGCATTCCCCCGCATAAACAACATAAGCTTCTGGCTCCTGCCCCCTTCTCTCCTACTTCTACTTGCATCTGCCATAGTAGAAGCCGGCGCCGGAACAGGTTGAACAGTCTACCCTCCCTTAGCGGGAAACTACTCGCATCCTGGAGCCTCCGTAGACCTAACCATCTTCTCCTTACATCTGGCAGGCATCTCCTCTATCCTAGGAGCCATTAACTTCATCACAACAATTATTAATATAAAACCTCCTGCCATGACCCAATACCAAACACCCCTCTTCGTCTGATCCGTCCTAATCACAGCAGTCTTACTTCTCCTATCCCTCCCAGTCCTAGCTGCTGGCATCACCATACTATTGACAGATCGTAACCTCAACACTACCTTCTTCGACCCAGCCGGGGGAGGAGACCCTATTCTATATCAACACTTATTCTGATTTTTTGGCCACCCCGAAGTTTATATTCTTATCCTACCAGGCTTCGGAATAATTTCCCACATTGTAACTTATTACTCCGGAAAAAAAGAACCATTTGGATATATAGGCATGGTTTGAGCTATAATATCAATTGGCTTCCTAGGGTTTATCGTGTGAGCACACCATATATTTACAGTAGGGATAGACGTAGACACCCGAGCCTATTTCACCTCCGCTACCATAATCATTGCTATTCCTACCGGCGTCAAAGTATTCAGCTGACTCGCTACACTTCACGGAAGCAATATGAAATGATCTGCCGCAGTACTCTGAGCCCTAGGGTTTATCTTTCTCTTCACCGTAGGTGGCCTAACCGGCATTGTACTAGCAAACTCATCATTAGACATCGTGCTACACGACACATACTACGTCGTAGCCCACTTCCACTACGTTCTATCAATAGGAGCTGTATTCGCCATCATAGGAGGCTTCATTCACTGATTCCCCCTATTCTCAGGCTATACCCTAGACCAAACCTATGCCAAAATCCAATTTGCCATCATGTTCATTGGCGTAAACCTAACCTTCTTCCCACAGCACTTCCTTGGCCTATCTGGGATGCCCCGACGTTACTCGGACTACCCCGATGCATACACCACATGAAATGTCCTATCATCCGTAGGCTCATTTATCTCCCTGACAGCAGTAATATTAATAATTTTCATGATTTGAGAAGCCTTTGCTTCAAAACGAAAAGTCCTAATAGTAGAAGAGCCCTCCGCAAACCTGGAATGACTATATGGATGCCCCCCACCCTACCACACATTCGAAGAACCCGTATACATAAAATCTAGACAAAAAAGGAAGGAATCGAACCCCCTAAAGCTGGTTTCAAGCCAACCCCATGACCTCCATGACTTTTTCAAAAAGATATTAGAAAAACTATTTCATAACTTTGTCAAAGTTAAATTACAGGTTAACCCCCGTATATCTTAATGGCACATGCAGCGCAAGTAGGTCTACAAGATGCTACTTCCCCTATCATAGAAGAACTTATTATCTTTCACGACCATGCCCTCATAATTATCTTTCTCATCTGCTTTCTAGTCCTATACGCCCTTTTCCTAACACTCACAACAAAACTAACTAATACTAGTATTTCAGACGCCCAGGAAATAGAAACCGTCTGAACTATCCTGCCCGCCATCATCCTAGTCCTTATTGCCCTACCATCCCTGCGTATCCTTTACATAACAGACGAGGTCAACGACCCCTCCTTTACTATTAAATCAATCGGCCATCAATGATATTGAACCTACGAATACACCGACTACGGCGGGCTAATCTTCAACTCCTACATACTCCCCCCATTATTTCTAGAACCAGGTGATCTACGACTCCTTGACGTTGATAACCGAGTGGTCCTCCCAGTTGAAGCCCCCGTTCGTATAATAATTACATCACAAGATGTTCTACACTCATGAGCTGTTCCCACATTAGGCCTAAAAACAGACGCAATTCCCGGACGCCTAAACCAAACCACTTTCACCGCCACACGACCAGGAGTATACTACGGCCAATGCTCAGAAATCTGTGGAGCAAACCACAGTTTTATACCCATCGTCCTAGAATTAATCCCTCTAAAAATCTTTGAAATAGGACCCGTATTCACTCTATAGCACCTTCTCTACCCCTCTCCAGAGCTCACTGTAAAGCTAACCTAGCATTAACCTTTTAAGTTAAAGATTAAGAGGACCGACACCTCTTTACAGTGAAATGCCCCAACTAAATACCGCCGTATGACCCACCATAATTACCCCCATACTCCTGACACTATTTCTCGTCACCCAACTAAAAATATTAAATTCAAATTACCATCTACCCCCCTCACCAAAACCCATAAAAATAAAAAACTACAATAAACCCTGAGAACCAAAATGAACGAAAATCTATTCGCTTCATTCGCTGCCCCCACAATCCTAGGCTTACCCGCCGCAGTACTAATCATTCTATTCCCCCCTCTACTGGTCCCCACTTCTAAACATCTCATCAACAACCGACTAATTACCACCCAACAATGACTAATTCAACTGACCTCAAAACAAATAATAACTATACACAGCACTAAAGGACGAACCTGATCTCTCATACTAGTATCCTTAATCATTTTTATTACCACAACCAATCTTCTTGGACTTCTACCCCACTCATTCACACCAACCACCCAACTATCTATAAACCTAGCCATGGCTATCCCCCTATGAGCAGGCGCAGTAGTCATAGGCTTTCGCTTTAAGACTAAAAATGCCCTAGCCCACTTCTTACCGCAAGGCACACCTACACCCCTTATCCCCATACTAGTTATCATCGAAACTATTAGCCTACTCATTCAACCAATAGCCTTAGCCGTACGTCTAACCGCTAACATTACTGCAGGCCACCTACTCATGCACCTAATTGGAAGCGCCACACTAGCATTATCAACTATCAATCTACCCTCTGCACTCATTATCTTCACAATTCTAATCCTACTGACTATTCTAGAGATCGCCGTCGCCTTAATCCAAGCCTACGTTTTTACACTTCTAGTGAGCCTCTACCTGCACGACAACACATAATGACCCACCAATCACATGCCTACCACATAGTAAAACCCAGCCCATGACCCCTAACAGGGGCCCTCTCGGCCCTCCTAATAACCTCCGGCCTGGCCATATGATTCCACTTCTACTCCACAACACTACTCACACTAGGCTTACTAACTAACACATTGACCATATATCAATGATGACGCGATGTTATACGAGAAGGCACATACCAAGGCCACCACACACCACCCGTCCAAAAAGGTCTCCGATATGGGATAATTCTTTTTATTACCTCAGAAGTTTTTTTCTTTGCAGGATTTTTTTGAGCTTTCTACCACTCCAGCCTAGCCCCTACCCCCCAGCTAGGAGGACACTGGCCCCCAACAGGTATTACCCCACTAAATCCCCTAGAAGTCCCACTCCTAAACACATCTGTATTACTCGCATCAGGAGTATCAATTACTTGAGCCCATCACAGCTTAATAGAAAATAACCGAAACCAAATAATTCAAGCACTGCTTATTACGATTCTACTAGGTCTTTATTTTACCCTCCTACAAGCCTCAGAATATTTCGAATCCCCTTTTACCATTTCCGATGGCATCTACGGCTCAACATTCTTTGTAGCCACAGGCTTCCACGGACTCCACGTCATTATTGGATCAACTTTCCTCACTATCTGCCTCATCCGCCAACTAATATTTCACTTCACATCCAAACATCACTTCGGCTTTGAAGCCGCCGCCTGATACTGACACTTCGTAGATGTAGTCTGACTATTTCTATATGTCTCTATTTACTGATGAGGATCTTACTCTTTTAGTATAAGTAGTACCGTTAACTTCCAATTAACTAGTTTTGACAACATTCAAAAAAGAGTAATAAACTTCGTCCTAATTTTAATAACCAATACCCTTCTAGCCCTACTACTGATAATTATCACATTCTGACTACCACAACTCAACAGCTACATAGAAAAATCTAACCCTTACGAATGTGGCTTCGACCCTATATCCCCCGCCCGCGTCCCCTTCTCCATAAAATTTTTCCTAGTAGCCATCACCTTCCTATTATTTGACCTAGAAATTGCCCTCCTATTGCCCTTACCTTGAGCCCTACAAACGGCCAACCTACCACTAATAGTCACATCATCCCTCTTATTAATTACTATCCTAGCCCTAAGCCTCGCCTACGAATGATTACAAAAAGGGTTAGACTGAACCGAATTGGTATATAGTTTAAATAAAACGAATGATTTCGACTCATTAAATTATGATAATCATATTTACCAAATGCCCCTTATTTATATAAATATTATACTAGCATTTACCATCTCACTTCTAGGAATACTAGTATATCGCTCACACCTAATATCTTCCCTACTATGCCTAGAAGGAATAATACTATCACTGTTCATCATAGCCACCCTCATAACCCTCAATACTCACTCCCTCTTAGCCAATATTGTACCCATCACCATACTAGTCTTTGCTGCCTGCGAAGCAGCAGTAGGTCTAGCACTACTAGTTTCAATCTCTAACACATATGGCTTAGACTACGTACATAACCTAAACCTACTCCAATGCTAAAACTAATCATCCCGACAATTATATTACTACCACTAACATGATTCTCTAAAAAACGTATAATTTGAATCAACACAACCACTCACAGCCTAATTATCAGCACCATTCCCTTACTATTTTTTAACCAAATTAACAACAACCTATTCAGCTGTTCCCTGCCCTTCTCCTCCGACCCCTTAACAACTCCCCTCCTAATATTAACTGCTTGACTTCTACCCCTCACAATCATAGCAAGCCAGCGCCACCTATCCAACGAACCACTATCACGAAAAAAACTCTACCTCTCCATGCTAATTTCCCTCCAAATCTCCTTAATTATAACATTCTCGGCCACAGAGCTAATTATATTTTATATCTTCTTCGAAACCACACTTATCCCCACCCTGGCTATCATCACCCGATGGGGTAACCAACCAGAACGCCTGAACGCAGGTACATACTTCCTATTCTATACCCTAGTAGGCTCCCTCCCCCTACTCATCGCACTAATCTATACCCACAACACCCTAGGCTCACTAAATATCCTATTACTCACTCTTACAACCCAAGAACTATCAAACACCTGAGCCAACAACTTAATATGACTAGCGTACACGATGGCTTTCATGGTAAAAATACCCCTTTACGGACTCCACCTATGACTCCCTAAAGCCCATGTCGAAGCCCCTATTGCCGGGTCAATGGTACTTGCTGCAGTACTCTTAAAATTAGGTGGCTATGGCATAATACGCCTCACACTCATCCTCAACCCCCTAACAAAACATATAGCCTATCCCTTCCTCATGTTGTCCTTATGAGGTATAATCATAACAAGCTCCATCTGCCTGCGACAAACAGACCTAAAATCGCTCATTGCATACTCTTCAGTCAGCCACATAGCCCTCGTAGTAACAGCCATTCTCATCCAAACCCCCTGAAGCTTCACCGGCGCAATTATCCTCATAATCGCCCACGGACTTACATCCTCATTATTATTCTGCCTAGCAAACTCAAATTATGAACGCACCCACAGTCGCATCATAATTCTCTCCCAAGGACTTCAAACTCTACTCCCACTAATAGCCTTTTGATGACTCCTGGCAAGCCTCGCTAACCTCGCCCTACCCCCTACCATTAATCTCCTAGGGGAACTCTCCGTGCTAGTAACCTCATTCTCCTGATCAAATACCACTCTCCTACTCACAGGATTCAACATACTAATCACAGCCCTGTACTCCCTCTACATGTTTACCACAACACAATGAGGCTCACTCACCCACCACATTAATAGCATAAAGCCCTCATTCACACGAGAAAACACTCTCATATTTTTACACCTATCCCCCATCCTCCTTCTATCCCTCAATCCTGATATCATCACTGGATTCACCTCCTGTAAATATAGTTTAACCAAAACATCAGATTGTGAATCTGACAACAGAGGCTCACGACCCCTTATTTACCGAGAAAGCTTATAAGAACTGCTAACTCGTATTCCCATGCCTAACAACATGGCTTTCTCAACTTTTAAAGGATAACAGTTATCCATTGGTCTTAGGCCCCAAAAATTTTGGTGCAACTCCAAATAAAAGTAATAACCATGTATGCTACCATAACCACCTTAGCCCTAACTTCCTTAATTCCCCCCATCCTCGCCGCCCTCATTAACCCTAACAAAAAAAACTCATACCCCCATTACGTGAAATCCATTATCGCATCCACCTTTATCATTAGCCTTTTCCCCACAACAATATTCATATGCCTAGACCAAGAAACTATTATCTCGAACTGACACTGAGCAACAACCCAAACAACCCAACTCTCCCTGAGCTTTAAACTAGACTATTTCTCCATAACATTTATCCCCGTAGCACTGTTCGTTACATGATCCATCATAGAATTCTCACTATGATATATAGACTCAGACCCCAACATCAACCAATTCTTCAAATACTTACTTATCTTCCTAATTACTATACTAATCCTAGTCACCGCTAACAACCTATTCCAACTCTTCATCGGCTGAGAAGGCGTAGGAATTATATCCTTTCTACTCATTAGCTGATGGTACGCCCGAACAGATGCCAACACAGCAGCCATCCAAGCAATCCTATATAACCGTATCGGTGATATTGGTTTTGTCCTAGCCCTAGCATGATTTCTCCTACACTCCAACTCATGAGATCCACAACAAATAATCCTCCTAAGTACTAATACAGACCTTACTCCACTACTAGGCTTCCTCCTAGCAGCAGCAGGCAAATCAGCTCAACTAGGCCTTCACCCCTGACTCCCCTCAGCCATAGAAGGCCCTACTCCTGTTTCAGCCCTACTCCACTCAAGCACCATAGTCGTAGCAGGAATCTTCCTACTCATCCGCTTCTACCCCCTAGCAGAGAATAACCCACTAATCCAAACTCTCACGCTATGCCTAGGCGCTATCACCACCCTATTCGCAGCAGTCTGCGCCCTCACACAAAATGACATCAAAAAAATCGTGGCCTTCTCCACTTCAAGCCAACTAGGACTCATAATAGTTACAATCGGTATCAACCAACCACACCTAGCATTCCTTCACATCTGCACCCACGCTTTCTTCAAAGCCATACTATTCATATGCTCCGGATCCATTATTCACAACCTCAATAATGAGCAAGACATTCGAAAAATAGGAGGATTACTCAAAACCATACCCCTCACTTCAACCTCCCTCACCATTGGGAGCCTAGCATTAGCAGGAATACCCTTCCTCACAGGTTTCTACTCCAAAGACCTCATCATCGAAACCGCTAACATATCATACACAAACGCCTGAGCCCTATCTATTACTCTCATCGCCACCTCTCTGACAAGCGCCTACAGCACCCGAATAATCCTCCTCACCCTAACAGGTCAACCTCGCTTCCCAACCCTCACCAACATTAACGAAAACAACCCCACTCTGTTAAATCCCATTAAACGCCTAACCATTGGAAGCTTATTTGCAGGATTTCTCATTACCAACAACATTCTCCCCATATCTACTCCCCAAGTGACAATTCCCCTTTACTTAAAACTTACAGCCCTAGGCGTTACTTCCCTAGGACTTCTAACAGCCCTAGACCTCAATTACCTAACCAGCAAGCTCAAAATAAAATCCCCACTATATACATTTCACTTCTCTAATATACTCGGATTCTACCCTAACATTATACACCGCTCGATCCCCTATCTAGGCCTTCTTACAAGCCAAAACCTACCCCTACTTCTTCTAGACCTGACCTGACTAGAGAAACTATTACCCAAAACAATTTCACAGTACCAAATCTCCGCTTCCATTACCACCTCAACCCAAAAAGGCATGATCAAACTTTATTTCCTCTCTTTTTTCTTCCCTCTCATCTTAACCTTACTCCTAATCACATAACCTATTCCCCCGAGCAATCTCAATCACAATGTATACACCAACAAACAATGTCCAACCAGTAACTACTACTAACCAACGCCCATAATCATATAAGGCCCCCGCACCAATAGGATCCTCCCGAATCAGCCCTGGCCCCTCCCCTTCATAAATTATTCAACTTCCCACGCTATTAAAATTTACCACAACCACCATCCCATCATACCCTTTTACCCATAACACTAATCCTACCTCCATCGCCAGTCCTACTAAAACACTAACCAAAACCTCAACCCCTGACCCCCATGCCTCAGGATACTCCTCAATAGCCATAGCCGTAGTATACCCAAAAACAACCATTATTCCCCCCAAATAAATTAAAAAAACCATTAAACCTATATAACCTCCCCCATAATTCAAAATGATGGCACACCCAACTACACCACTAACAATCAATACTAAACCCCCATAAATGGGAGAAGGCTTAGAAGAAAACCCCACAAACCCTATCACTAAACTCACACTCAATAAAAATAAAGCATATGTCATTATTCTCGCACGGACTACAACCACGACCAATGATATGAAAAACCATCGTTGTATTTCAACTACAAGAACACCAATGACCCCGACACGCAAAATTAACCCACTAATAAAATTAATTAATCACTCATTTATCGACCTCCCCACCCCATCCAACATTTCCGCATGATGGAACTTCGGCTCACTTCTCGGCGCCTGCCTAATCCTTCAAATTACCACAGGATTATTCCTAGCTATACACTACTCACCAGACGCCTCAACCGCCTTCTCATCGATCGCCCACATCACCCGAGACGTAAACTATGGTTGGATCATCCGCTACCTCCACGCTAACGGCGCCTCAATATTTTTTATCTGCCTCTTCCTACACATCGGCCGAGGTCTATATTACGGCTCATTTCTCTACCTAGAAACCTGAAACATTGGCATTATCCTCTTGCTCACAACCATAGCAACAGCCTTTATGGGCTATGTCCTCCCATGAGGCCAAATATCCTTCTGAGGAGCCACAGTAATTACAAACCTACTGTCCGCTATCCCATACATCGGAACAGACCTGGTCCAGTGAGTCTGAGGAGGCTACTCAGTAGACAGCCCTACCCTTACACGATTCTTCACCTTCCACTTTATCTTACCCTTCATCATCACAGCCCTAACAACACTTCATCTCCTATTCTTACACGAAACAGGATCAAATAACCCCCTAGGAATCACCTCCCACTCCGACAAAATTACCTTCCACCCCTACTACACAATCAAAGATATCCTTGGCTTATTCCTTTTCCTCCTTATCCTAATGACATTAACACTATTCTCACCAGACCTCCTAGGCGATCCAGACAACTATACCCTAGCTAACCCCCTAAACACCCCACCCCACATTAAACCCGAGTGATACTTTCTATTTGCCTACACAATCCTCCGATCCATCCCCAACAAACTAGGAGGCGTCCTCGCCCTACTACTATCTATCCTAATCCTAACAGCAATCCCTGTCCTCCACACATCCAAACAACAAAGCATAATATTTCGCCCACTAAGCCAACTGCTTTACTGACTCCTAGCCACAGACCTCCTCATCCTAACCTGAATCGGAGGACAACCAGTAAGCTACCCCTTCATCACCATCGGACAAATAGCATCCGTATTATACTTCACAACAATCCTAATCCTAATACCAATCGCCTCTCTAATCGAAAACAAAATACTTGAATGAACCTGCCCTTGTAGTATAAACTAATACACCGGTCTTGTAAACCGGAAACGAAAACTTTCTTCCAAGGACAAATCAGAGAAAAAGTAATTAACTTCACCATCAGCACCCAAAGCTAAGATTCTAATTTAAACTATTCTCTG
>PTV_NA03450
GTTTATGTAGCTTACCCCCTCAAAGCAATACACTGAAAATGTTTCGACGGGTTTACATCACCCCATAAACAAACAGGTTTGGTCCTAGCCTTTCTATTAGCTCTTAGTAAGATTACACATGCAAGCATCCCCGCCCCGGTGAGTCACCCTCTAAATCGCCATGATCAAAAGGAACAAGTATCAAGCACGCAGCAATGCAGCTCAAAACGCTTAGCCTAGCCACACCCCCACGGGAGACAGCAGTGATAAACCTTTAGCAATAAACGAAAGTTTAACTAAGCCATACTAACCCTAGGGTTGGTCAATTTCGTGCCAGCTACCGCGGTCATACGATTAACCCAAGTCAATAGAAACCGGCGTAAAGAGTGTTTTAGATCACCCCCCCCCCCATAAAGCTAAAATTCACCTGAGTTGTAAAAAACTCCAGCTGATACAAAATAAACTACGAAAGTGGCTTTAACACATCTGAATACACAATAGCTAAGACCCAAACTGGGATTAGATACCCCACTATGCTTAGCCCTAAACTTCAACAGTTAAATTAACAAAACTGCTCGCCAGAACACTACGAGCCACAGCTTAAAACTCAAAGGACCTGGCGGTGCTTCATATCCCTCTAGAGGAGCCTGTTCTGTAATCGATAAACCCCGATCAACCTCACCGCCTCTTGCTCAGCCTATATACCGCCATCTTCAGCAAACCCTGATGAAGGTTACAAAGTAAGCACAAGTACCCACGTAAGGACGTTAGGTCAAGGTGTAGCCTATGAGGTGGCAAGAAATGGGCTACATTTTCTACCCCAGAAAATTACGATAACCCTTATGAAACCTAAGGGTCGAAGGTGGATTTAGCAGTAAACTAAGAGTAGAGTGCTTAGTTGAACAGGGCCCTGAAGCGCGTACACACCGCCCGTCACCCTCCTCAAGTATACTTCAAAGGATACTTAACTTAAACCCCCTACGTATTTATATAGAGGAGATAAGTCGTAACATGGTAAGTGTACTGGAAAGTGCACTTGGACGAACCAGAGTGTAGCTTAACATAAAGCACCCAACTTACACTTAGGAGATTTCAACTCAACTTGACCACTCTGAGCCAAACCTAGCCCCAAACCCCCTCCACCCTACTACCAAACAACCTTAACCAAACCATTTACCCAAATAAAGTATAGGCGATAGAAATTGTAAACCGGCGCAATAGACATAGTACCGCAAGGGAAAGATGAAAAATTATACCCAAGCATAATACAGCAAGGACTAACCCCTGTACCTTTTGCATAATGAATTAACTAGAAATAACTTTGCAAAGAGAACCAAAGCTAAGACCCCCGAAACCAGACGAGCTACCTAAGAACAGCTAAAAGAGCACACCCGTCTATGTAGCAAAATAGTGGGAAGATTTATAGGTAGAGGCGACAAACCTACCGAGCCTGGTGATAGCTGGTTGTCCAAGATAGAATCTTAGTTCAACTTTAAATTTACCCACAGAACCCTCTAAATCCCCTTGTAAATTTAACTGTTAGTCCAAAGAGGAACAGCTCTTTAGACACTAGGAAAAAACCTTGTAAAGAGAGTAAAAAATTTAACACCCATAGTAGGCCTAAAAGCAGCCACCAATTAAGAAAGCGTTCAAGCTCAACACCCACAACCTTAAAAATCCCAAACATACAACCGAACTCCTTACACCCAATTGGACCAATCTATTTCCCCATAGAAGAACTAATGTTAGTATAAGTAACATGAAAACATTCTCCTCCGCATAAGCCTACATCAGACCAAAATATTAAACTGACAATTAACAGCCTAATATCTACAATCAACCAACAAGCCATTATTACCCCCGCTGTTAACCCAACACAGGCATGCCCACAAGGAAAGGTTAAAAAAAGTAAAAGGAACTCGGCAAATCTTACCCCGCCTGTTTACCAAAAACATCACCTCTAGCATTACCAGTATTAGAGGCACCGCCTGCCCGGTGACATATGTTTAACGGCCGCGGTACCCTAACCGTGCAAAGGTAGCATAATCACTTGTTCCTTAAATAGGGACTTGTATGAATGGCTCCACGAGGGTTTAGCTGTCTCTTACTTTCAACCAGTGAAATTGACCTACCCGTGAAGAGGCGGGCATAACATAACAAGACGAGAAGACCCTATGGAGCTTTAATTCATTAATGCAAACAATACTTAACAAACCTACAGGTCCTAAACTATTAAACCTGCATTAAAAATTTCGGTTGGGGCGACCTCGGAGCACAACCCAACCTCCGAGCAATACATGCTAAGACCTCACCAGTCAAAGCGAATTACTACATCCAATTGATCCAATGACTTGACCAACGGAACAAGTTACCCTAGGGATAACAGCGCAATCCTATTCCAGAGTCCATATCAACAATAGGGTTTACGACCTCGATGTTGGATCAGGACATCCCGATGGTGCAGCCGCTATTAAAGGTTCGTTTGTTCAACGATTAAAGTCCTACGTGATCTGAGTTCAGACCGGAGTAATCCAGGTCGGTTTCTATCTGTTCTAAATTTCTCCCTGTACGAAAGGACAAGAGAAATGAGGCCTACTTCACAAAGCGCCTTCCCCAATAAATGATATTATCTCAATTTAACGCCATGCCAACACCCACTCAAGAACAGAGTTTGTTAAGATGGCAGAGCCCGGTAATTGCATAAAACTTAAAACTTTACAATCAGAGGTTCAATTCCTCTTCTTGACAACACACCCATGACCAACCTCCTACTCCTCATTGTACCCATCCTAATCGCAATAGCATTCCTAATGCTAACCGAACGAAAAATTCTAGGCTACATACAACTACGCAAGGGTCCCAACATTGTAGGTCCTTACGGGCTATTACAGCCCTTCGCTGACGCCATAAAACTCTTCACCAAAGAACCCTTAAAACCCTCCACTTCAACCATTACCCTCTACATCACCGCCCCAACCCTAGCCCTCACCATTGCCCTCTTACTATGAACCCCCCTCCCCATACCCAACCCCCTAGTCAATCTTAACTTAGGCCTCCTATTTATTCTAGCCACCTCCAGCCTAGCCGTTTACTCAATCCTCTGATCAGGGTGAGCATCAAACTCGAACTACGCCTTAATTGGTGCACTACGAGCAGTAGCCCAAACAATCTCATACGAAGTCACTCTAGCCATTATCCTACTGTCAACGCTACTAATAAGTGGCTCCTTCAATCTCTCTACCCTTGTCACAACACAAGAGCACCTCTGACTAATCCTGCCAACATGACCCCTGGCCATAATATGATTTATCTCTACACTAGCAGAGACCAACCGGACTCCCTTCGACCTTACTGAAGGAGAATCTGAACTAGTCTCAGGCTTTAATATCGAGTATGCCGCAGGCCCCTTTGCCCTATTTTTCATAGCCGAATACATAAACATTATTATAATAAACACCCTCACTGCTACAATCTTCCTAGGAACAACGTACAATACGCACTCCCCTGAACTCTACACGACATGTTTTGTCACCAAAGCTCTACTTCTAACCTCCCTGTTCCTATGAATTCGAACAGCATATCCCCGATTTCGCTACGACCAGCTCATACACCTCCTATGAAAAAACTTCCTACCACTCACCCTAGCATCACTCATGTGATATATCTCCATACCCACTACAATCTCCAGCATCCCCCCTCAAACCTAAGAAATATGTCTGATAAAAGAATTACTTTGATAGAGTAAATAATAGGAGTTCAAATCCCCTTATTTCTAGGACTATAAGAATCGAACTCATCCCTGAGAATCCAAAATTCTCCGTGCCACCTATCACACCCCATCCTAAAGTAAGGTCAGCTAAATAAGCTATCGGGCCCATACCCCGAAAATGTTGGTTATACCCTTCCCGTACTAATTAACCCCCTAGCCCAACCCATCATCTACTCTACCATCTTTACAGGCACGCTCATTACAGCGCTAAGCTCACACTGATTTTTCACCTGAGTAGGCCTAGAAATAAATATACTAGCTTTTATCCCAATCCTAACCAAAAAAATAAGCCCCCGCTCCACAGAAGCCGCCATCAAATACTTTCTCACACAAGCAACTGCGTCCATAATTCTCCTGATAGCTATCCTCTCCAACAGCATACTCTCCGGACAATGAACCATAACCAATACTACCAATCAATACTCATCATTAATAATTATAATAGCAATGGCAATAAAACTAGGAATAGCCCCCTTTCACTTTTGAGTTCCAGAAGTTACCCAAGGCACCCCCCTAATATCCGGCCTGCTCCTCCTCACATGACAAAAATTAGCCCCTATTTCAATTATATACCAAATCTCCTCATCACTGAACGTAAACCTTCTCCTCACCCTTTCAATCTTGTCCATTATAGCAGGCAGCTGAGGCGGACTAAACCAAACCCAACTACGCAAAATCCTAGCATACTCCTCAATCACCCACATAGGCTGAATAATAGCAGTCCTACCATATAACCCTAACATAACCATTCTTAATTTAACCATTTACATCATCCTAACTACTACCGCATTTCTGCTACTCAACTTAAACTCCAGCACCACAACCCTACTACTATCTCGCACCTGAAACAAGCTAACATGATTAACTCCCCTAATTCCATCCACCCTCCTCTCCCTAGGAGGCCTACCCCCACTAACTGGCTTCTTACCCAAATGAGTTATCATCGAAGAATTCACAAAAAATAATAGCCTCATCATCCCCACCATCATAGCCATCATCACTCTCCTTAACCTCTATTTCTACCTACGCCTAATCTACTCCACCTCAATTACACTACTTCCCATATCTAATAACGTAAAAATAAAATGACAATTCGAACATACAAAACCCACCCCCTTCCTCCCTACACTCATCACCCTTACCACACTGCTTCTACCCATCTCCCCCTTCATACTAATAATCTTATAGAAATTTAGGTTAAGCACAGACCAAGAGCCTTCAAAGCCCTCAGCAAGTTACAATACTTAATTTCTGCAACAACTAAGGACTGCAAAACCCCACTCTGCATCAACTGAACGCAAATCAGCCACTTTAATTAAGCTAAGCCCTTACTAGATTAATGGGACTTAAACCCACAAACATTTAGTTAACAGCTAAACACCCTAATCAACTGGCTTCAATCTACTTCTCCCGCCGCAAGAAAAAAAGGCGGGAGAAGCCCCGGCAGGTTTGAAGCTGCTTCTTCGAATTTGCAATTCAATATGAAAATCACCTCAGAGCTGGTAAAAAGAGGCTTAACCCCTGTCTTTAGATTTACAGTCCAATGCTTCACTCAGCCATTTTACCCCACCCTACTGATGTTCGCCGACCGCTGACTATTCTCTACAAACCACAAAGATATTGGAACACTATACCTACTATTCGGTGCATGAGCTGGAGTCCTGGGCACAGCCCTAAGTCTCCTTATTCGGGCTGAACTAGGCCAACCAGGCAACCTCCTAGGTAATGACCACATCTACAATGTCATCGTCACAGCCCATGCATTCGTAATAATCTTCTTCATAGTAATGCCTATTATAATCGGAGGCTTTGGCAACTGGCTAGTTCCCTTGATAATTGGTGCCCCCGACATGGCATTCCCCCGCATAAACAACATAAGCTTCTGGCTCCTGCCCCCTTCTCTCCTACTTCTACTTGCATCTGCCATAGTAGAAGCCGGCGCCGGAACAGGTTGAACAGTCTACCCTCCCTTAGCGGGAAACTACTCGCATCCTGGAGCCTCCGTAGACCTAACCATCTTCTCCTTACATCTGGCAGGCATCTCCTCTATCCTAGGAGCCATTAACTTCATCACAACAATTATTAATATAAAACCTCCTGCCATGACCCAATACCAAACACCCCTCTTCGTCTGATCCGTCCTAATCACAGCAGTCTTACTTCTCCTATCCCTCCCAGTCCTAGCTGCTGGCATCACCATACTATTGACAGATCGTAACCTCAACACTACCTTCTTCGACCCAGCCGGGGGAGGAGACCCTATTCTATATCAACACTTATTCTGATTTTTTGGCCACCCCGAAGTTTATATTCTTATCCTACCAGGCTTCGGAATAATTTCCCACATTGTAACTTATTACTCCGGAAAAAAAGAACCATTTGGATATATAGGCATGGTTTGAGCTATAATATCAATTGGCTTCCTAGGGTTTATCGTGTGAGCACACCATATATTTACAGTAGGAATAGACGTAGACACCCGAGCCTATTTCACCTCCGCTACCATAATCATTGCTATTCCTACCGGCGTCAAAGTATTCAGCTGACTCGCTACACTTCACGGAAGCAATATGAAATGATCTGCCGCAGTACTCTGAGCCCTAGGGTTTATCTTTCTCTTCACCGTAGGTGGCCTAACCGGCATTGTACTAGCAAACTCATCATTAGACATCGTGCTACACGACACATACTACGTCGTAGCCCACTTCCACTACGTTCTATCAATAGGAGCTGTATTCGCCATCATAGGAGGCTTCATTCACTGATTCCCCCTATTCTCAGGCTATACCCTAGACCAAACCTATGCCAAAATCCAATTTGCCATCATGTTCATTGGCGTAAACCTAACCTTCTTCCCACAGCACTTCCTTGGCCTATCTGGGATGCCCCGACGTTACTCGGACTACCCCGATGCATACACCACATGAAATGTCCTATCATCCGTAGGCTCATTTATCTCCCTGACAGCAGTAATATTAATAATTTTCATGATTTGAGAAGCCTTTGCTTCAAAACGAAAAGTCCTAATAGTAGAAGAGCCCTCCGCAAACCTGGAATGACTATATGGATGCCCCCCGCCCTACCACACATTCGAAGAACCCGTATACATAAAATCTAGACAAAAAAGGAAGGAATCGAACCCCCTAAAGCTGGTTTCAAGCCAACCCCATGACCTCCATGACTTTTTCAAAAAGATATTAGAAAAACTATTTCATAACTTTGTCAAAGTTAAATTACAGGTTAACCCCCGTATATCTTAATGGCACATGCAGCGCAAGTAGGTCTACAAGATGCTACTTCCCCTATCATAGAAGAACTTATTATCTTTCACGACCATGCCCTCATAATTATCTTTCTCATCTGCTTCCTAGTCCTATACGCCCTTTTCCTAACACTCACAACAAAACTAACTAATACTAGTATTTCAGACGCCCAGGAAATAGAAACCGTCTGAACTATCCTGCCCGCCATCATCCTAGTCCTTATTGCCCTACCATCCCTGCGTATCCTTTACATAACAGACGAGGTCAACGACCCCTCCTTTACTATTAAATCAATCGGCCATCAATGATATTGAACCTACGAATACACCGACTACGGCGGGCTAATCTTCAACTCCTACATACTCCCCCCATTATTTCTAGAACCAGGTGATCTACGACTCCTTGACGTTGATAACCGAGTGGTCCTCCCAGTTGAAGCCCCCGTTCGTATAATAATTACATCACAAGATGTTCTACACTCATGAGCTGTTCCCACATTAGGCCTAAAAACAGACGCAATTCCCGGACGCCTAAACCAAACCACTTTCACCGCCACACGACCAGGAGTATACTACGGCCAATGCTCAGAAATCTGTGGAGCAAACCACAGTTTTATACCCATCGTCCTAGAATTAATCCCTCTAAAAATCTTTGAAATAGGACCCGTATTCACTCTATAGCACCTTCTCTACCCCTCTCCAGAGCTCACTGTAAAGCTAACCTAGCATTAACCTTTTAAGTTAAAGATTAAGAGGACCGACACCTCTTTACAGTGAAATGCCCCAACTAAATACCGCCGTATGACCCACCATAATTACCCCCATACTCCTTACACTATTTCTCGTCACCCAACTAAAAATATTAAATTCAAATTACCATCTACCCCCCTCACCAAAACCCATAAAAATAAAAAACTACAATAAACCCTGAGAACCAAAATGAACGAAAATCTATTCGCTTCATTCGCTGCCCCCACAATCCTAGGCTTACCCGCCGCAGTACTGATCATTCTATTCCCCCCTCTACTGGTCCCCACTTCTAAACATCTCATCAACAACCGACTAATTACCACCCAACAATGACTAATTCAACTGACCTCAAAACAAATAATAACTATACACAACACTAAAGGACGAACCTGATCTCTCATACTAGTATCCTTAATCATTTTCATTACCACAACCAATCTTCTCGGACTTCTACCCCACTCATTCACACCAACCACCCAACTATCTATAAACCTAGCCATGGCTATCCCCCTATGAGCAGGCGCAGTAGTCATAGGCTTTCGCTTTAAGACTAAAAATGCCCTAGCCCACTTCTTACCGCAAGGCACACCTACACCCCTTATCCCCATACTAGTTATCATCGAAACTATTAGCCTACTCATTCAACCAATAGCCTTAGCCGTACGTCTAACCGCTAACATTACTGCAGGCCACCTACTCATGCACCTAATTGGAAGCGCCACACTAGCATTATCAACTATCAATCTACCCTCTGCACTCATTATCTTCACAATTCTAATCCTACTGACTATTCTAGAGATCGCCGTCGCCTTAATCCAAGCCTACGTTTTTACACTTCTAGTGAGCTTCTACCTGCACGACAACACATAATGACCCACCAATCACATGCCTACCACATAGTAAAACCCAGCCCATGACCCCTAACAGGGGCCCTCTCGGCCCTCCTAATAACCTCCGGCCTGGCCATATGATTCCACTTCTACTCCACAACACTACTCACACTAGGCTTACTAACTAACACATTGACCATGTATCAATGATGACGCGATGTTATACGAGAAGGCACATACCAAGGCCACCACACACCACCCGTCCAAAAAGGTCTCCGATATGGGATAATTCTTTTTATTACCTCAGAAGTTTTTTTCTTTGCAGGATTTTTTTGAGCTTTCTACCACTCCAGCCTAGCCCCTACCCCCCAGCTAGGAGGACACTGGCCCCCAACAGGTATTACCCCACTAAATCCCCTAGAAGTCCCACTCCTAAACACATCTGTATTACTCGCATCAGGAGTATCAATTACTTGAGCCCATCACAGCTTAATAGAAAATAACCGAAACCAAATAATTCAAGCACTGCTTATTACGATTCTACTAGGTCTTTATTTTACCCTCCTACAAGCCTCAGAATATTTCGAATCCCCCTTTACCATTTCCGATGGCATCTACGGCTCAACATTCTTTGTAGCCACAGGCTTCCACGGACTCCACGTCATTATTGGATCAACTTTCCTCACTATCTGCCTCATCCGCCAACTAATATTTCACTTCACATCCAAACATCACTTCGGCTTTGAAGCCGCCGCCTGATACTGACACTTCGTAGATGTAGTCTGACTATTTCTATATGTCTCTATCTACTGATGAGGATCTTACTCTTTTAGTATAAGTAGTACCGTTAACTTCCAATTAACTAGTTTTGACAACATTCAAAAAAGAGTAATAAACTTCGTCCTAATTTTAATAACCAATACCCTTCTAGCCCTACTACTGATAATTATCACATTCTGACTACCACAACTCAACAGCTACATAGAAAAATCTAACCCTTACGAATGTGGCTTCGACCCTATATCCCCCGCCCGCGTCCCCTTCTCCATAAAATTTTTCCTAGTAGCCATCACCTTCCTATTATTTGACCTAGAAATTGCCCTCCTATTGCCCTTACCTTGAGCCCTACAAACGGCCAACCTACCACTAATAGTCATATCATCCCTCTTATTAATTACTATCCTAGCCCTAAGCCTCGCCTACGAATGATTACAAAAAGGGTTAGACTGAACCGAATTGGTATATAGTTTAAATAAAACGAATGATTTCGACTCATTAAATTATGATAATCATATTTACCAAATGCCCCTTATTTATATAAATATTATACTAGCATTTACCATCTCACTTCTAGGAATACTAGTATATCGCTCACACCTAATATCTTCCCTACTATGCCTAGAAGGAATAATACTATCACTGTTCATCATAGCCACCCTCATAACCCTCAATACTCACTCCCTCTTAGCCAATATTGTACCCATCACCATACTAGTCTTTGCTGCCTGCGAAGCAGCAGTAGGTCTAGCACTACTAGTTTCAATCTCTAACACATATGGCTTAGACTACGTACATAACCTAAACCTACTCCAATGCTAAAACTAATCATCCCAACAATTATATTACTACCACTAACATGATTCTCTAAAAAACGTATAATTTGAATCAACACAACCACTCACAGCCTAATTATCAGCACCATTCCCTTACTATTTTTTAACCAAATTAACAACAACCTATTCAGCTGTTCCCTGTCCTTCTCCTCCGACCCCTTAACAACTCCCCTCCTAATATTAACTGCTTGACTTCTACCCCTCACAATCATAGCAAGCCAGCGCCACCTATCCAACGAACCACTATCACGAAAAAAACTCTACCTCTCCATGCTAATTTCCCTCCAAATCTCCTTAATTATAACATTCTCGGCCACAGAGCTAATTATATTTTATATCTTCTTCGAAACCACACTTATCCCCACCCTGGCTATCATCACCCGATGGGGTAACCAACCAGAACGCCTGAACGCAGGTACATACTTCCTATTCTATACCCTAGTAGGCTCCCTCCCCCTACTCATCGCACTAATCTATACCCACAACACCCTAGGCTCACTAAATATCCTATTACTCACTCTTACAACCCAAGAACTATCAAACACCTGAGCCAACAACTTAATATGACTAGCGTACACGATGGCTTTCATGGTAAAAATACCCCTTTACGGACTCCACCTATGACTCCCTAAAGCCCATGTCGAAGCCCCTATTGCCGGGTCAATGGTACTTGCTGCAGTACTCTTAAAATTAGGTGGCTATGGCATAATACGCCTCACACTCATCCTCAACCCCCTAACAAAACATATAGCCTATCCCTTCCTCATGTTGTCCTTATGAGGTATAATCATAACAAGCTCCATCTGCCTGCGACAAACAGACCTAAAATCGCTCATTGCATACTCTTCAGTCAGCCACATAGCCCTCGTAGTAACAGCCATTCTCATCCAAACCCCCTGAAGCTTCACCGGCGCAATTATCCTCATAATCGCCCACGGACTTACATCCTCATTATTATTCTGCCTAGCAAACTCAAATTATGAACGCACCCACAGTCGCATCATAATTCTCTCCCAAGGACTTCAAACTCTACTCCCACTAATAGCCTTTTGATGACTCCTGGCAAGCCTCGCTAACCTCGCCCTACCCCCTACCATTAATCTCCTAGGGGAACTCTCCGTGCTAGTAACCTCATTCTCCTGATCAAATACCACTCTCCTACTCACAGGATTCAACATACTAATCACAGCCCTGTACTCCCTCTACATGTTTACCACAACACAATGAGGCTCACTCACCCACCACATTAATAGCATAAAGCCCTCATTCACACGAGAAAACACTCTCATATTTTTACACCTATCCCCCATCCTCCTTCTATCCCTCAATTCTGATATCATCACTGGATTCACCTCCTGTAAATATAGTTTAACCAAAACATCAGATTGTGAATCTGACAACAGAGGCTCACGACCCCTTATTTACCGAGAAAGCTTATAAGAACTGCTAACTCATATTCCCATGCCTAACAACATGGCTTTCTCAACTTTTAAAGGATAACAGTTATCCGTTGGTCTTAGGCCCCAAAAATTTTGGTGCAACTCCAAATAAAAGTAATAACCATGTATGCTACCATAACCACCTTAGCCCTAACTTCCTTAATTCCCCCCATCCTCGCCACCCTCATTAACCCTAACAAAAAAAACTCATACCCCCATTACGTGAAATCCATTATCGCATCCACCTTTATCATTAGCCTTTTCCCCACAACAATATTCATATGCCTAGACCAAGAAACTATTATCTCGAACTGACACTGAGCAACAACCCAAACAACCCAACTCTCCCTGAGCTTTAAACTAGACTATTTCTCCATAACATTTATCCCCGTAGCACTGTTCGTTACATGATCCATCATAGAATTCTCACTATGATATATAGACTCAGACCCCAACATCAACCAATTCTTCAAATACTTACTTATCTTCCTAATTACTATACTAATCCTAGTCACCGCTAACAACCTATTCCAACTCTTCATCGGCTGAGAAGGCGTAGGAATTATATCCTTTCTACTCATTAGCTGATGGTACGCCCGAACAGATGCCAACACAGCAGCCATCCAAGCAATCCTATATAACCGTATCGGTGATATTGGTTTTGTCCTAGCCCTAGCATGATTTCTCCTACACTCCAACTCATGAGATCCACAACAAATAATCCTCCTAAGTACTAATACAGACCTTACTCCACTACTAGGCTTCCTCCTAGCAGCAGCAGGCAAATCAGCTCAACTAGGCCTTCACCCCTGACTCCCCTCAGCCATAGAAGGCCCTACTCCTGTTTCAGCCCTACTCCACTCAAGCACCATAGTCGTAGCAGGAATCTTCCTACTCATCCGCTTCTACCCCCTAGCAGAGAATAACCCACTAATCCAAACTCTCACGCTATGCCTAGGCGCTATCACCACCCTATTCGCAGCAGTCTGCGCCCTCACACAAAATGACATCAAAAAAATCGTGGCCTTCTCCACTTCAAGCCAACTAGGACTCATAATAGTTACAATCGGTATCAACCAACCACACCTAGCATTCCTTCACATCTGCACCCACGCTTTCTTCAAAGCCATACTATTCATATGCTCCGGATCCATTATTCACAACCTCAATAATGAGCAAGACATTCGAAAAATAGGAGGATTACTCAAAACCATACCCCTCACTTCAACCTCCCTCACCATTGGGAGCCTAGCATTAGCAGGAATACCCTTCCTCACAGGTTTCTACTCCAAAGACCTCATCATCGAAACCGCTAACATATCATACACAAACGCCTGAGCCCTATCTATTACTCTCATCGCCACCTCTCTGACAAGCGCCTACAGCACCCGAATAATCCTCCTCACCCTAACAGGCCAACCTCGCTTCCCAACCCTCACCAACATTAACGAAAACAACCCCACTCTGTTAAATCCCATTAAACGCCTAACCATTGGAAGCTTATTTGCAGGATTTCTCATTACCAACAACATTCTCCCCATATCTACTCCCCAAGTGACAATTCCCCTTTACTTAAAACTCACAGCCCTAGGCGTTACTTCCCTAGGACTTCTAACAGCCCTAGACCTCAATTACCTAACCAGCAAGCTCAAAATAAAATCCCCACTATATACATTTCACTTCTCTAATATACTCGGATTCTACCCTAACATTATACACCGCTCGATCCCCTATCTAGGCCTTCTTACAAGCCAAAACCTACCCCTACTTCTTCTAGACCTGACCTGACTAGAAAAACTATTACCTAAAACAATTTCACAGTACCAAATCTCCGCTTCCATTACCACCTCAACCCAAAAAGGCATGATCAAACTTTATTTCCTCTCTTTTTTCTTCCCTCTCATCTTAACCTTACTCCTAATCACATAACCTATTCCCCCGAGCAATCTCAATCACAATATATACACCAACAAACAATGTCCAACCAGTAACTACTACTAACCAACGCCCATAATCATATAAGGCCCCCGCACCAATAGGATCCTCCCGAATCAGCCCTGGCCCCTCCCCTTCATAAATTATTCAACTTCCCACGCTATTAAAATTTACCACAACCACCATCCCATCATACCCTTTTACCCATAACACTAATCCTACCTCCATCGCCAGTCCTACTAAAACACTAACCAAAACCTCAACCCCTGACCCCCATGCTTCAGGATACTCCTCAATAGCCATAGCCGTAGTATACCCAAAAACAACCATTATTCCCCCCAAATAAATTAAAAAAACCATTAAACCTATATAACCTCCCCCATAATTCAAAATGATGACACACCCAACTACACCACTAACAATCAATACTAAACCCCCATAAATGGGAGAAGGCTTAGAAGAAAACCCCACAAACCCTATCACTAAACTCACACTCAATAAAAATAAAGCATATGTCATTATTCTCGCACGGACTACAACCACGACCAATGATATGAAAAACCATCGTTGTATTTCAACTACAAGAACACCAATGACCCCGACACGCAAAATTAACCCACTAATAAAATTAATTAATCACTCATTTATCGACCTCCCCACCCCATCCAACATTTCCGCATGATGGAACTTCGGCTCACTTCTCGGCGCCTGCCTAATCCTTCAAATTACCACAGGATTATTCCTAGCTATACACTACTCACCAGACGCCTCAACCGCCTTCTCGTCGATCGCCCACATCACCCGAGACGTAAACTATGGTTGGATCATCCGCTACCTCCACGCTAACGGCGCCTCAATATTTTTTATCTGCCTCTTCCTACACATCGGCCGAGGTCTATATTACGGCTCATTTCTCTACCTAGAAACCTGAAACATTGGCATTATCCTCTTGCTCACAACCATAGCAACAGCCTTTATGGGCTATGTCCTCCCATGAGGCCAAATATCCTTCTGAGGAGCCACAGTAATTACAAACCTACTGTCCGCTATCCCATACATCGGAACAGACCTGGTCCAGTGAGTCTGGGGAGGCTACTCAGTAGACAGCCCTACCCTTACACGATTCTTCACTTTCCACTTTATCTTACCCTTCATCATCACAGCCCTAACAACACTTCATCTCCTATTCTTACACGAAACAGGATCAAATAACCCCCTAGGAATCACCTCCCACTCCGACAAAATTACCTTCCACCCCTACTACACAATCAAAGATATCCTTGGCTTATTCCTTTTCCTCCTTATCCTAATGACATTAACACTATTCTCACCAGACCTCCTAGGTGATCCAGACAACTACACCCTAGCTAACCCCCTAAACACCCCACCCCACATTAAACCCGAGTGATACTTTCTATTTGCCTACACAATCCTCCGATCCATCCCCAACAAACTAGGAGGCGTCCTCGCCCTACTACTATCTATCCTAATCCTAACAGCAATCCCTGTCCTCCACACATCCAAACAACAAAGCATAATATTTCGCCCACTAAGCCAACTGCTTTACTGACTCCTAGCCACAGACCTCCTCATCCTAACCTGAATCGGAGGACAACCAGTAAGCTACCCCTTCATCACCATCGGACAAATAGCATCCGTATTATACTTCACAACAATCCTAATCCTAATACCAATCGCCTCTCTAATCGAAAACAAAATACTTGAATGAACCTGCCCTTGTAGTATAAACTAATACACCGGTCTTGTAAACCGGAAACGAAAACTTTCTTCCAAGGACAAATCAGAGAAAAAGTAATTAACTTCACCATCAGCACCCAAAGCTAAGATTCTAATTTAAACTATTCTCTG
>PTT_Moritz
GTTTATGTAGCTTACCCCCTCAAAGCAATACACTGAAAATGTTTCGACGGGTTTACATCACCCCATAAACAAACAGGTTTGGTCCTAGCCTTTCTATTAGCCCTTAGTAAGATTACACATGCAAGCATCCCCGCCCCGGTGAGTCACCCTCTAAATCGCCATGATCAAAAGGAACAAGTATCAAGCACGCAGCAATGCAGCTCAAAACGCTTAGCCTAGCCACACCCCCACGGGAGACAGCAGTGATAAACCTTTAGCAATAAACGAAAGTTTAACTAAGCCATACTAACCCTAGGGTTGGTCAATTTCGTGCCAGCTACCGCGGTCACACGATTAACCCAAGTCAATAGAAACCGGCGTAAAGAGTGTTTTAGATCAACCCCCCCCCCAATAAAGCTAAAACTCACCTGAGTTGTAAAAAACTCCAGCTGATACAAAATAAACTACGAAAGTGGCTTTAACACATCTGAATACACAATAGCTAAGACCCAAACTGGGATTAGATACCCCACTATGCTTAGCCCTAAACTTCAACAGTTAAATTAACAAAACTGCTCGCCAGAACACTACGAGCCACAGCTTAAAACTCAAAGGACCTGGCGGTGCTTCATATCCCTCTAGAGGAGCCTGTTCTGTAATCGATAAACCCCGATCAACCTCACCGCCTCTTGCTCAGCCTATATACCGCCATCTTCAGCAAACCCTGATGAAGGTTACAAAGTAAGCGCAAGTACCCACGTAAGGACGTTAGGTCAAGGTGTAGCCTATGAGGTGGCAAGAAATGGGCTACATTTTCTACCCCAGAAAATTACGATAACCCTTATGAAACCTAAGGGTCGAAGGTGGATTTAGCAGTAAACTAAGAGTAGAGTGCTTAGTTGAACAGGGCCCTGAAGCGCGTACACACCGCCCGTCACCCTCCTCAAGTATACTTCAAAGGATACTTAACTTAAACCCCCTATGCATTTATATAGAGGAGACAAGTCGTAACATGGTAAGTGTACTGGAAAGTGCACTTGGACGAACCAGAGTGTAGCTTAACATAAAGCACCCAACTTACACTTAGGAGATTTCAACTCAACTTGACCACTCTGAGCCAAACCTAGCCCCAAACCCCCTCCATCCTACTACCAAACAACCTTAACCAAACCATTTACCCAAATAAAGTATAGGCGATAGAAATTGTAAACCGGCGCAATAGACATAGTACCGCAAGGGAAAGATGAAAAATTATACCCAAGCATAATACAGCAAGGACTAACCCCTGTACCTTTTGCATAATGAATTAACTAGAAATAACTTTGCAAAGAGAACCAAAGCTAAGACCCCCCGAAACCAGACGAGCTACCTAAGAACAGCTAAAAGAGCACACCCGTCTATGTAGCAAAATAGTGGGAAGATTTATAGGTAGAGGCGACAAACCTATCGAGCCTGGTGATAGCTGGTTGTCCAAGATAGAATCTTAGTTCAACTTTAAATTTACCTACAGAACCCTCTGAATCCCCCTGTAAATTTAACTGTTAGTCCAAAGAGGAACAGCTCTTTAGACACTAGGAAAAAACCTTGTAAAGAGAGTAAAAAATTTAACACCCATAGTAGGCCTAAAAGCAGCCACCAATTAAGAAAGCGTTCAAGCTCAACACCCACAACCTTAAAAATCCCAAACATATAACCGAACTCCTTACACCCAATTGGACCAATCTATTACCCCATAGAAGAACTAATGTTAGTATAAGTAACATGAAAACATTCTCCTCCGCATAAGCCTACATCAGACCAAAATATTAAACTGACAATTAACAGCCTAATATCTACAATCAACCAACAAGCCATTATTACTCCCGCTGTTAACCCAACACAGGCATGCCCACAAGGAAAGGTTAAAAAAAGTAAAAGGAACTCGGCAAATCTTACCCCGCCTGTTTACCAAAAACATCACCTCTAGCATTACCAGTATTAGAGGCACCGCCTGCCCGGTGACATGTGTTTAACGGCCGCGGTACCCTAACCGTGCAAAGGTAGCATAATCACTTGTTCCTTAAATAGGGACTTGTATGAATGGCTCCACGAGGGTTTAGCTGTCTCTTACTTTCAACCAGTGAAATTGACCTACCCGTGAAGAGGCGGGCATAACATAGCAAGACGAGAAGACCCTATGGAGCTTTAATTCATTAATGCAAACAATACTTAACAAACCTACAGGTCCTAAACTATTAAACCTGCATTAAAAATTTCGGTTGGGGCGACCTCGGAGCACAACCCAACCTCCGAGCAATACATGCTAAGACCTCACCAGTCAAAGCGAATTACTACATCCAATTGATCCAATAACTTGACCAACGGAACAAGTTACCCTAGGGATAACAGCGCAATCCTATTCCAGAGTCCATATCAACAATAGGGTTTACGACCTCGATGTTGGATCAGGACATCCCGATGGTGCAGCCGCTATTAAAGGTTCGTTTGTTCAACGATTAAAGTCCTACGTGATCTGAGTTCAGACCGGAGTAATCCAGGTCGGTTTCTATCTGTTCTAAATTTCTCCCTGTACGAAAGGACAAGAGAAATGAGGCCTACTTCACAAAGCGCCTTCCCCAATAAATGATATTATCTCAATTTAACGCCATGCCAACACCCACTCAAGAACAGAGTTTGTTAAGATGGCAGAGCCCGGTAATTGCATAAAACTTAAAACTTTACAATCAGAGGTTCAATTCCTCTTCTTGACAACACACCCATGACCAACCTCCTACTCCTCATTGTACCCATCCTAATCGCAATAGCATTCCTAATGCTAACTGAACGAAAAATTCTAGGCTACATACAACTACGCAAAGGCCCCAACATTGTAGGCCCCTACGGGCTATTACAGCCCTTCGCTGACGCCATAAAACTCTTCACTAAAGAACCCTTAAAACCTTCCACTTCAACCATTACCCTCTACATCACCGCCCCAACCTTAGCCCTCACCATTGCCCTCTTACTATGAACCCCCCTCCCCATGCCCAACCCCCTAGTCAATCTTAACTTAGGCCTCCTATTTATTCTAGCCACCTCCAGCCTAGCCGTTTACTCAATCCTCTGATCAGGGTGAGCATCAAACTCAAACTACGCCTTAATCGGTGCATTACGAGCAGTAGCCCAAACAATCTCATACGAAGTCACTCTAGCCATTATCCTACTGTCAACGCTACTAATAAGCGGCTCCTTCAATCTCTCTACCCTTATCACAACACAAGAGCACCTCTGACTAATCCTGCCAACATGGCCCCTGGCCATAATATGATTTATCTCCACACTAGCAGAGACCAACCGGACTCCCTTCGACCTTACTGAAGGAGAATCTGAACTAGTCTCAGGCTTTAACATCGAGTATGCCGCGGGCCCCTTTGCCCTATTTTTCATAGCCGAATACATAAACATTATTATAATAAACACCCTCACTGCTACAATTTTCCTAGGAACAACATACAATACGCACTCCCCTGAACTCTACACGACATATTTTGTCACCAAAGCCCTACTTCTAACCTCCCTGTTCCTATGAATTCGAACAGCATATCCCCGATTTCGCTACGACCAACTCATACACCTTCTATGAAAAAACTTCCTACCACTCACCCTAGCATCACTCATGTGATATATCTCCACACCCACTACAATCTCCAGCATCCCCCCTCAAACCTAAGAAATATGTCTGATAAAAGAATTACTTTGATAGAGTAAATAATAGGAGTTCAAATCCCCTTATTTCTAGGACTATGAGAATCGAACTCATCCCTGAGAATCCAAAATTCTCCGTGCCACCTATCACACCCCATCCTAAAGTAAGGTCAGCTAAATAAGCTATCGGGCCCATACCCCGAAAATGTTGGTTATACCCTTCCCGTACTAATTAATCCCCTAGCCCAACCCATCATCTACTCTACCATCTTTGCAGGCACACTCATTACAGCGCTAAGCTCACACTGATTTTTCACCTGAGTAGGCCTAGAAATAAATATACTAGCTTTTATCCCAATCCTAACCAAAAAAATAAGCCCCCGCTCCACAGAAGCTGCCATCAAATACTTTCTCACACAAGCAACTGCGTCCATAATTCTCCTGATAGCTATCCTCTCCAACAGCATACTCTCCGGACAATGAACCATAATCAATACTATCAATCAATACTCATCATTAATAATTATAATAGCAATGGCAATAAAACTAGGAATAGCCCCCTTTCACTTTTGAGTTCCAGAAGTTACCCAAGGCACTCCCCTAATATCTGGCCTACTCCTCCTCACATGACAAAAATTAGCCCCCATTTCAATTATATACCAAATCTCCTCATCACTGAACGTAAGCCTTCTCCTCACCCTTTCAATCTTGTCCATTATAGCAGGCAGCTGAGGCGGACTAAACCAAACCCAACTACGCAAAATCCTAGCATACTCCTCAATCACCCACATAGGCTGAATAATAGCAGTCCTACCATACAACCCTAACATAACCATTCTTAATTTAACTATTTACATCATCCTAACTACTACCGCATTCCTGCTACTCAACTTAAACTCCAGCACCACAACCCTACTACTATCTCGCACCTGAAACAAGCTAACATGATTAACTCCTCTAATCCCATCCACCCTCCTCTCCCTAGGAGGCCTGCCCCCACTAACCGGCTTCTTGCCCAAATGAGCTATCATCGAAGAATTCACAAAAAATAACAGCCTCATCATCCCCACCATCATAGCCATCATCACTCTCCTCAACCTCTATTTCTACCTACGCCTAATCTACTCCACCTCAATTACACTACTTCCTATATCCAATAACGTAAAAATAAAATGACAATTCGAACATACAAAACCCACCCTCTTCCTCCCTACACTCATCACCCTTACCACACTACTTCTACCCATCTCCCCTTTCATACTAATAATCTTATAGAAATTTAGGTTAAGCACAGACCAAGAGCCTTCAAAGCCCTCAGTAAGTTACAATACTTAATTTCTGCAACAACTAAGGACTGCAAAACCCCACTCTGCATCAACTGAACGCAAATCAGCCACTTTAATTAAGCTAAGCCCTTACTAGATTAATGGGACTTAAACCCACAAACATTTAGTTAACAGCTAAACACCCTAATCAACTGGCTTCAATCTACTTCTCCCGCCGCAAGAAAAAAAGGCGGGAGAAGCCCCGGCAGGTTTGAAGCTGCTTCTTCGAATTTGCAATTCAATATGAAAATCACCTCAGAGCTGGTAAAAAGAGGCTTAACCCCTGTCTTTAGATTTACAGTCCAATGCTTCACTCAGCCATTTTACCCCACCCTACTGATGTTCGTCGACCGCTGACTATTCTCTACAAACCACAAAGATATTGGAACACTATACCTACTATTCGGCGCATGGGCTGGAGTCCTGGGCACAGCCCTAAGTCTCCTTATTCGGGCTGAACTAGGCCAACCAGGCAACCTTCTAGGTAATGACCACATCTACAATGTCATCGTCACAGCCCATGCATTCGTAATAATCTTCTTCATAGTAATGCCTATCATAATCGGAGGCTTTGGCAACTGGCTAGTCCCCTTGATAATTGGTGCCCCCGACATGGCATTCCCCCGCATAAACAACATAAGCTTCTGACTCCTACCCCCTTCTCTCCTACTTCTACTTGCATCTGCCATAGTAGAAGCCGGCGCCGGAACAGGTTGAACAGTCTACCCTCCCTTAGCGGGAAACTACTCGCATCCTGGAGCCTCCGTAGACCTAACCATCTTCTCCTTGCATCTGGCAGGCGTCTCCTCTATCCTAGGAGCCATTAACTTCATCACAACAATTATTAATATAAAACCTCCTGCCATAACCCAATACCAAACACCCCTCTTCGTCTGATCCGTCCTAATCACAGCAGTCTTACTTCTCCTATCCCTCCCAGTCCTAGCTGCTGGCATCACCATACTATTGACAGATCGTAACCTCAACACTACCTTCTTCGATCCAGCCGGGGGAGGAGACCCTATTCTATATCAGCACTTATTCTGATTTTTTGGCCACCCCGAAGTTTATATTCTTATTCTACCAGGCTTCGGAATAATTTCCCACATTGTAACTTATTACTCCGGAAAAAAAGAACCATTTGGATATATAGGCATGGTTTGAGCTATAATATCAATTGGTTTCCTAGGGTTTATCGTGTGAGCACACCATATATTTACAGTAGGAATAGACGTAGACACACGAGCCTATTTCACCTCCGCTACCATAATCATTGCTATTCCTACCGGCGTCAAAGTATTCAGCTGACTCGCTACACTTCACGGAAGCAATATGAAATGATCTGCCGCAGTACTCTGAGCCCTAGGGTTCATCTTTCTCTTTACCGTAGGTGGCCTAACCGGCATTGTACTAGCAAACTCATCATTAGACATCGTGCTACACGACACATACTACGTCGTAGCCCACTTCCACTACGTCCTATCAATAGGAGCTGTATTCGCCATCATAGGAGGCTTCATTCACTGATTCCCCCTATTCTCAGGCTATACCCTAGACCAAACCTATGCCAAAATCCAATTTGCCATCATGTTCATTGGCGTAAACCTAACCTTCTTCCCACAACACTTCCTTGGCCTATCTGGGATGCCCCGACGTTACTCGGACTACCCCGATGCATACACCACATGAAATGTCCTATCATCCGTAGGCTCATTCATCTCCCTGACAGCAGTAATATTAATAATTTTCATGATTTGAGAAGCCTTTGCTTCAAAACGAAAAGTCCTAATAGTAGAAGAACCTTCCACAAACCTGGAATGACTGTACGGATGCCCCCCACCCTACCACACATTCGAAGAACCCGTATACATAAAATCTAGACAAAAAAGGAAGGAATCGAACCCCCTAAAGCTGGTTTCAAGCCAACCCCATGACCTCCATGACTTTTTCAAAAAGATATTAGAAAAACTATTTCATAACTTTGTCAAAGTTAAATTACAGGTTAACCCCCGTATATCTTAATGGCACATGCAGCGCAAGTAGGCCTACAAGACGCTACTTCCCCTATCATAGAAGAACTTATTATCTTTCATGACCATGCCCTCATAATTATCTTTCTCATCTGCTTCCTAGTCCTATACGCCCTTTTCCTAACACTCACAACAAAACTAACTAATACTAGTATTTCAGACGCCCAGGAAATAGAGACCGTCTGAACTATCCTGCCCGCCATCATCCTAGTCCTTATTGCCCTACCATCCCTGCGTATCCTTTACATAACAGACGAGGTCAACGACCCCTCCTTTACTATTAAATCAATCGGCCATCAATGATATTGAACCTACGAATACACCGACTACGGCGGGCTAATCTTCAACTCCTACATACTCCCCCCATTATTTCTAGAACCAGGTGATCTACGACTCCTTGACGTTGATAACCGAGTGGTCCTCCCAGTTGAAGCCCCCGTTCGTATAATAATTACATCACAAGATGTTCTACACTCATGGGCTGTACCCACATTAGGCCTAAAAACAGACGCAATTCCCGGACGCCTAAACCAAACCACTTTCACCGCCACACGACCAGGAGTATACTACGGCCAATGCTCAGAAATCTGTGGAGCAAACCACAGTTTTATACCCATCGTCCTAGAGTTAATCCCTCTAAAAATCTTTGAAATAGGACCCGTACTCACTCTATAGCACCCTCTCTACCCCTCTCCAGAGCTCACTGTAAAGCTAACCTAGCATTAACCTTTTAAGTTAAAGATTAAGAGGACCAACACCTCTTTACAGTGAAATGCCCCAACTAAATACTGCCGTATGACCCACCATAATTACCCCCATACTCCTTACACTATTTCTCGTCACCCAACTAAAAATATTAAATTCAAATTACCATCTACACCCCTCACCAAAACCCATAAAAATAAAAAACTACAATAAACCCTGAGAACCAAAATGAACGAAAATCTATTCGCTTCATTCGCTGCCCCTACAATCCTAGGCTTGCCCGCCGCAGTACTGATCATTCTATTCCCCCCTCTACTGGTCCCCACCTCTAAACATCTCATCAACAACCGACTAATTACCACCCAACAATGACTAATTCAACTGACCTCAAAACAAATAATAACTATACACAACACTAAAGGACGAACCTGATCTCTCATACTAGTATCCTTAATCATTTTTATTGCCACAACCAATCTTCTCGGACTTCTACCCCACTCATTCACACCAACCACCCAACTATCTATAAACCTAGCCATGGCCATCCCCCTATGAGCAGGCGCAGTAGTCACAGGCTTTCGCTTTAAGACTAAAAATGCCCTAGCCCACTTCTTACCACAAGGTACACCCACACCCCTTATCCCTATACTGATTATCATCGAAACTATTAGCCTACTCATTCAACCAATAGCCTTAGCCGTACGTCTAACCGCTAACATTACTGCAGGCCACCTACTCATGCACCTAATTGGAAGTGCCACACTAGCATTATCAACTATCAATCTACCCTCTACACTCATTATCTTCACAATTCTAATCCTACTGACTATTCTAGAGATCGCCGTCGCCTTAATCCAAGCCTACGTTTTTACACTTCTAGTGAGCCTCTACCTGCACGACAACACATAATGACCCACCAATCACATGCCTATCATATAGTAAAACCCAGCCCGTGACCCCTAACAGGGGCCCTCTCAGCCCTCCTAATAACCTCCGGCCTGGCCATATGGTTCCACTTCTACTCCACAACACTACTCACACTAGGCTTACTAACTAACACATTAACCATGTATCAATGATGACGCGATGTTATACGAGAAGGCACATACCAAGGCCACCATACACCACCCGTCCAAAAAGGCCTCCGATATGGGATAATTCTTTTTATTACCTCAGAAGTTTTTTTCTTTGCAGGATTTTTTTGAGCTTTCTACCACTCCAGCCTAGCCCCTACCCCCCAGCTAGGAGGGCACTGGCCCCCAACAGGTATTACCCCACTAAATCCCCTAGAAGTCCCACTCCTGAACACATCTGTATTGCTCGCATCAGGGGTATCAATTACTTGAGCTCATCACAGCTTAATAGAAAATAACCGAAACCAAATAATTCAAGCACTGCTTATTACGATTCTACTAGGTCTCTATTTCACCCTCCTACAAGCCTCAGAATATTTCGAATCCCCTTTTACCATTTCCGATGGCATCTACGGCTCAACATTCTTTGTAGCCACAGGCTTCCACGGACTCCACGTCATCATTGGGTCAACTTTCCTCACTATCTGCCTCATCCGCCAACTAATATTTCACTTCACATCCAAACACCACTTCGGCTTTGAAGCCGCCGCCTGATACTGACACTTCGTAGATGTAGTCTGACTATTTCTATATGTCTCCATCTACTGATGAGGATCCTACTCTTTTAGTATAAATAGTACCGTTAACTTCCAATTAACTAGTTTTGACAGCATTCAAAAAAGAGTAATAAACTTCGTCCTAATTTTAATAATCAACACCCTTCTAGCCCTACTACTGATAATTATTACATTCTGACTACCACAACTCAACAGCTACATAGAAAAATCTAACCCTTACGAATGTGGCTTCGACCCTATATCCCCCGCCCGCGTCCCCTTCTCCATAAAATTTTTCCTAGTAGCCATCACCTTCCTATTATTTGACCTAGAAATTGCCCTCCTATTGCCCTTACCTTGAGCCCTACAAACAGCCAACCTGCCACTAATAGTCATATCATCCCTCTTATTAATCACTATCCTAGCCCTAAGCCTCGCCTACGAATGATTACAAAAGGGGTTAGACTGAACCGAATTGGTATATAGTTTAAATAAAACGAATGATTTCGACTCATTAAATTATGATAATCATATTTACCAAATGCCTCTTATTTATATAAATATTATACTAGCATTTACCATCTCACTTCTAGGAATACTAGTATACCGCTCACACCTAATATCTTCCCTACTATGCCTAGAAGGAATAATACTATCACTATTCATCATAGCCACCCTCATAACCCTCAATACCCACTCCCTCTTAGCCAATATTGTACCCATCACCATACTAGTCTTTGCTGCCTGTGAAGCAGCAGTAGGCCTAGCACTACTAGTTTCAATCTCTAACACATACGGCTTAGACTACGTACATAACCTAAACCTACTCCAATGCTAAAACTAATCATCCCGACAATTATATTACTACCACTAACATGATTCTCTAAAAAACGTATAATTTGAATCAACACAACCACTCACAGCCTAATTATCAGCACCATTCCCTTACTATTTTTTAACCAAATTAACAACAACCTATTCAGCTGTTCCCTGCCCTTCTCCTCCGACCCCTTAACAACCCCCCTCCTAATATTAACTGCTTGACTTCTACCCCTCACAATCATAGCAAGCCAGCGCCACCTATCCAACGAACCACTATCACGAAAAAAACTCTACCTCTCCATGCTAATCTCCCTCCAAATCTCCTTAATTATAACATTCTCGGCCACAGAACTAATTATATTTTATATCTTCTTCGAAACCACACTTATCCCTACCCTGGCTATCATCACCCGATGGGGTAACCAACCAGAACGCCTGAACGCAGGTACATACTTCCTATTCTATACCCTAGTAGGCTCCCTCCCCCTACTCATCGCACTAATCTACACCCACAACACCCTAGGCTCACTAAATATCCTATTACTCACTCTTACAGCCCAAGAACTATCAAACACCTGAGCCAACAACTTAATATGACTAGCGTACACGATGGCTTTCATGGTAAAAATACCCCTTTACGGACTCCACCTATGACTCCCTAAAGCCCATGTCGAAGCCCCTATTGCCGGATCGATGGTACTTGCTGCAGTACTCTTAAAATTAGGTGGCTATGGCATAATACGCCTCACACTCATCCTCAACCCCCTAACAAAACATATAGCCTACCCCTTCCTCATGTTATCCTTATGAGGTATAATCATAACAAGCTCCATCTGCCTGCGACAAACAGACCTAAAATCGCTCATTGCATACTCTTCAGTCAGCCACATAGCCCTCGTAGTAACAGCCATTCTCATCCAAACCCCCTGAAGCTTCACCGGCGCAATTATCCTCATAATCGCCCACGGACTTACATCCTCATTACTATTCTGCCTAGCAAACTCAAATTATGAACGCACCCACAGTCGCATCATAATTCTCTCCCAAGGACTTCAAACTCTACTCCCACTAATAGCCTTTTGATGACTCCTAGCAAGCCTCGCTAACCTCGCCCTACCTCCCACCATTAATCTCCTAGGGGAACTCTCCGTGCTAGTAACCTCGTTTTCCTGATCAAACACCACTCTCCTACTCACAGGATTCAACATACTAATCACAGCTCTGTACTCTCTCTACATGTTTACCACAACACAATGAGGCTCACTCACCCACCACATTAATAGCATAAAACCCTCATTCACACGAGAAAACACTCTCATATTTTTACATCTATCCCCCATCCTCCTTCTATCCCTCAATCCTGATATTATTACTGGATTCACCTCCTGTAAATATAGTTTAACCAAAACATCAGATTGTGAATCTGACAACAGAGGCTCACGACCCCTTATTTACCGAGAAAGCTTATAAGAACTGCTAACTCGTATCCCCATGCCTAACAACATGGCTTTCTCAACTTTTAAAGGATAACAGCCATCCGTTGGTCTTAGGCCCCAAAAATTTTGGTGCAACTCCAAATAAAAGTAATAACCATGTATGCTACCATAACCACCTTAGCCCTAACTTCCTTAATTCCCCCCATCCTCGCCACCCTCATTAATCCTAACAAAAAAAACTCATACCCCCATTACGTGAAATCCATTGTCGCATCCACCTTTATCATTAGCCTTTTCCCCACAACAATATTCATATGCCTAGACCAAGAAGCTATTATCTCGAACTGGCACTGAGCAACAACCCAAACAACCCAACTCTCCCTGAGCTTTAAACTAGACTATTTCTCCATAACATTTATCCCCGTAGCACTGTTTGTTACATGATCCATCATAGAATTCTCACTATGATATATAGACTCAGACCCCAACATCAACCAATTCTTCAAATACTTACTTATCTTCCTAATTACCATACTAATCCTAGTCACCGCTAACAACCTATTCCAACTCTTCATCGGCTGAGAAGGCGTAGGAATTATATCCTTTCTACTCATTAGCTGATGGTACGCCCGAACAGATGCCAACACAGCAGCCATTCAAGCAATCCTATACAACCGTATCGGTGATATTGGTTTTGTCCTAGCCCTAGCATGATTTCTCCTACACTCCAACTCATGAGACCCACAACAAATAATCCTCCTAAATACTAATACAGACCTTACTCCACTACTAGGCTTCCTCCTAGCAGCAGCAGGCAAATCAGCTCAACTAGGCCTTCACCCCTGACTCCCCTCAGCCATAGAAGGCCCTACTCCTGTTTCAGCCCTACTCCACTCAAGCACCATAGTCGTAGCAGGAGTCTTCCTACTCATCCGCTTCTACCCCCTAGCAGAGAATAACCCACTAATCCAAACTCTCACGCTATGCCTAGGCGCTATCACCACCCTATTCGCAGCAGTCTGCGCCCTTACACAAAATGACATCAAAAAAATCGTAGCCTTCTCCACTTCAAGCCAACTAGGACTCATAATAGTTACAATCGGTATCAACCAACCACACCTAGCATTCCTTCACATCTGCACCCACGCTTTCTTCAAAGCCATACTATTTATGTGCTCCGGATCCATTATCCACAACCTCAACAATGAGCAAGACATTCGAAAAATAGGAGGATTACTCAAAACCATACCCCTCACTTCAACCTCCCTCACCATTGGCAGCCTAGCATTAGCAGGAATGCCTTTCCTCACAGGTTTCTACTCCAAAGACCTCATCATCGAAACCGCTAACATATCATACACAAACGCCTGAGCCCTATCTATTACTCTCATCGCCACCTCTCTGACAAGCGCCTACAGCACCCGAATAATCCTCCTCACCCTAACAGGTCAACCTCGCTTCCCAACCCTCACCAACATTAACGAAAACAACCCCACTCTGTTAAATCCCATTAAACGCCTAACCATTGGAAGCTTATTTGCAGGATTTCTCATTACCAACAACATTCTCCCCATATCTACTTCCCAAGTAACAATTCCCCTTTACTTAAAACTCACAGCCCTAGGCGTTACTTCCCTAGGACTTCTAACAGCCCTAGACCTCAATTACCTAACCAACAAGCTCAAAATAAAATCCCCACTATATACATTCTACTTCTCCAACATACTCGGATTCTACCCTGACATTATACACCGCTCGATCCCCTATCTAGGCCTTCTTACAAGCCAAAACCTGCCTCTACTCCTTCTAGACCTGACCTGGCTAGAAAAACTACTACCTAAAACAATTTCACAGTACCAAATCTCCGCCTCCATTACCACCTCAACCCAAAAAGGCATAATCAAACTTTATTTCCTCTCTTTTTTCTTCCCTCTCATCTTAACCTTACTCCTAATCACATAACCTATTCCCCCGAGCAATCTCAATCACAATGTATACACCAACAAACAATGTCCAACCAGTAACTACTACTAACCAACGCCCATAATCATATAAAGCCCCCGCACCAATAGGATCCTCCCGAATCAGCCCTGGCCCCTCCCCTTCATAAATTATTCAACTCCCCACGCTATTAAAATTTACCACAACCACCACCCCATCATATCCTTTTACCCATAACACTAATCCTACCTCCATCGCCAATCCTACTAAAACACTAACCAAAACCTCAACCCCTGACCCCCATGCCTCAGGATACTCCTCAATAGCCATCGCCGTAGTATACCCAAAAACAACCATTATTCCCCCCAAATAAATTAAAAAAACCATTAAACCTATGTAACCTCCCCCATAATTCAAAATGATGGCACACCCAACTACACCACTAACAATCAGTACTAAACCCCCATAGATAGGAGAAGGCTTAGAAGAAAACCCCACAAACCCTATCACTAAACCCACACTCAATAAAAATAAAGCATATGTCATTATTCTCGCACGGACTACAACCACGACCAATGATATGAAAAACCATCGTTGTATTTCAACTACAAGAACACCAATGACCCCAACACGCAAAATTAACCCACTAATAAAATTAATTAATCACTCATTTATCGACCTCCCCACCCCATCCAACATTTCCGCATGGTGGAACTTCGGCTCCCTTCTCGGCGCCTGCCTAATCCTTCAAATCACCACAGGATTATTCCTAGCCATACACTACTCACCAGACGCCTCTACCGCCTTCTCGTCGATCGCCCACATCACCCGAGACGTAAACTATGGTTGGATCATCCGCTACCTTCACGCCAATGGCGCCTCAATATTTTTTATCTGCCTCTTCCTACACATCGGTCGAGGCCTATATTACGGCTCATTTCTCTACCTAGAAACCTGAAACATTGGCATCATCCTCTTGCTCACAACCATAGCAACAGCCTTTATGGGCTATGTCCTCCCATGAGGCCAAATATCCTTCTGAGGAGCCACAGTAATTACAAACCTACTATCCGCCATCCCGTATATCGGAACAGACCTGGTCCAATGAGTCTGAGGAGGCTACTCAGTAGACAGCCCTACCCTCACACGATTCTTCACCTTCCACTTCATCTTACCCTTCATTATCACAGCCCTAACAACACTTCATCTCCTATTCTTACACGAAACAGGATCAAATAACCCCCTAGGAATCACCTCCCACTCCGACAAAATTACCTTCCACCCCTACTACACAATCAAAGATATCCTTGGTTTATTCCTTTTCCTCCTTATCCTAATGACATTAACACTATTCTCACCAGACCTCCTAGGCGATCCAGACAACTACACCCTAGCTAACCCCCTAAACACCCCACCCCACATTAAACCCGAGTGATACTTTCTATTTGCCTACACAATTCTCCGATCCATCCCCAACAAACTAGGAGGTGTCCTCGCCTTACTGCTATCTATCCTAATCCTAGCAGCAATCCCTGTCCTCCATACATCCAAACAACAAAGCATAATATTCCGCCCACTAAGCCAACTGCTTTACTGACTCCTAGCCGCAGACCTCCTTATCCTAACCTGAATCGGAGGGCAACCAGTAAGCTACCCCTTCATCACCATCGGACAAGTAGCATCCGTATTATACTTCACAACAATCCTAATCCTAATACCAATTACCTCCCTAATCGAAAACAAAATACTTGAATGAACCTGCCCTTGTAGTATAAACTAATACACCGGTCTTGTAAACCGGAAACGAAAACTTTCTTCCAAGGGCAAATCAGAGAAAAAGTATTTAACTCCACCATCAGCACCCAAAGCTAAGATTCTAATTTAAACTATTCTCTG
>PTS_Bobby
GTTTATGTAGCTTACCCCCTCAAAGCAATACACTGAAAATGTTTCGACGGGTTTACATCACCCCATAAACAAATAGGTTTGGTCCTAGCCTTTCTATTAGCCCTTAGTAAGATTACACATGCAAGCATCCCCGCCCCGGTGAGTCACCCTCTAAATCGCCATGATCAAAAGGAACAAGTATCAAGCACGCAGCAATGCAGCTCAAAACGCTTAGCCTAGCCACACCCCCACGGGAGACAGCAGTGATAAACCTTTAGCAATAAACGAAAGTTTAACTAAGCCATACTAACCCTAGGGTTGGTCAATTTCGTGCCAGCTACCGCGGTCACACGATTAACCCAAGTCAATAGAAACCGGCGTAAAGAGTGTTTTAGATCAACCCCCAATAAAGCTAAAATTCACCTGAGTTGTAAAAAACTCCAGCTGATACAAAATAAACTACGAAAGTGGCTTTAACACATCTGAATACACAATAGCTAAGACCCAAACTGGGATTAGATACCCCACTATGCTTAGCCCTAAACTTCAACAGTTAGATTAACAAAACTGCTCGCCAGAACACTACGAGCCACAGCTTAAAACTCAAAGGACCTGGCGGTGCTTCATATCCCTCTAGAGGAGCCTGTTCTGTAATCGATAAACCCCGATCAACCTCACCGCCTCTTGCTCAGCCTATATACCGCCATCTTCAGCAAACCCTGATGAAGGTTACAAAGTAAGCGCAAGTACCCACGTAAGGACGTTAGGTCAAGGTGTAGCCTATGAGGTGGCAAGAAATGGGCTACATTTTCTACCCCAGAAAATTACGATAACCCTTATGAAACCTAAGGGTCGAAGGTGGATTTAGCAGTAAACTAAGAGTAGAGTGCTTAGTTGAACAGGGCCCTGAAGCGCGTACACACCGCCCGTCACCCTCCTCAAGTATACTTCAAAGGATACTTAACTTAAACCCCCTATGCATTTATATAGAGGAGATAAGTCGTAACATGGTAAGTGTACTGGAAAGTGCACTTGGACGAACCAGAGTGTAGCTTAACATAAAGCACCCAACTTACACTTAGGAGATTTCAACTCAACTTGACCACTCTGAGCCAAACCTAGCCCCAAACCCCCTCCATCCTACTACCAAACAACCTTAACCAAACCATTTACCCAAATAAAGTATAGGCGATAGAAATTGTAAACCGGCGCAATAGACATAGTACCGCAAGGGAAAGATGAAAAATTATACCCAAGCATAATACAGCAAGGACTAACCCCTGTACCTTTTGCATAATGAATTAACTAGAAATAACTTTGCAAAGAGAACCAAAGCTAAGGCCCCCGAAACCAGACGAGCTACCTAAGAACAGCTAAAAGAGCACACCCGTCTATGTAGCAAAATAGTGGGAAGATTTATAGGTAGAGGCGACAAACCTATCGAGCCTGGTGATAGCTGGTTGTCCAAGATAGAATCTTAGTTCAACTTTAAATTTACCTACAGAACCCTCTGAATCCCCCTGTAAATTTAACTGCTAGTCCAAAGAGGAACAGCTCTTTAGACACTAGGAAAAAACCTTGTAAAGAGAGTAAAAAATTTAACACCCATAGTAGGCCTAAAAGCAGCCACCAATTAAGAAAGCGTTCAAGCTCAACACCCACAACCTTAAAAATCCCAAACATATAACCGAACTCCTTACACCCAATTGGACCAATCTATTACCCCATAGAAGAACTAATGTTAGTATAAGTAACATGAAAACATTCTCCTCCGCATAAGCCTACATCAGACCAAAATATTAAACTGACAATTAACAGCCTAATATCTACAATCAACCAACAAGCCATTATTACCCCCGCTGTTAACCCAACACAGGCATGCCCACAAGGAAAGGTTAAAAAAAGTAAAAGGAACTCGGCAAATCTTACCCCGCCTGTTTACCAAAAACATCACCTCTAGCATTACCAGTATTAGAGGCACCGCCTGCCCGGTGACATATGTTTAACGGCCGCGGTACCCTAACCGTGCAAAGGTAGCATAATCACTTGTTCCTTAAATAGGGACTTGTATGAATGGCTCCACGAGGGTTTAGCTGTCTCTTACTTTCAACCAGTGAAATTGACCTACCCGTGAAGAGGCGGGCATAACATAGCAAGACGAGAAGACCCTATGGAGCTTTAATTCATTAATGCAAACAACACTTAACAAACCTACAGGTCCTAAACTATTAAACCTGCATTAAAAATTTCGGTTGGGGCGACCTCGGAGCACAACCCAACCTCCGAGCAATACATGCTAAGACCTCACCAGTCAAAGCGAATTACTACATCCAATTGATCCAATAACTTGACCAACGGAACAAGTTACCCTAGGGATAACAGCGCAATCCTATTCCAGAGTCCATATCAACAATAGGGTTTACGACCTCGATGTTGGATCAGGACATCCCGATGGTGCAGCCGCTATTAAAGGTTCGTTTGTTCAACGATTAAAGTCCTACGTGATCTGAGTTCAGACCGGAGTAATCCAGGTCGGTTTCTATCTGTTCTAAATTTCTCCCTGTACGAAAGGACAAGAGAAATGAGGCCTACTTCACAAAGCGCCTTCCCCAATAAATGATATTATCTCAATTTAACGCCATGCCAACACCCACTCAAGAGCAGAGTTTGTTAAGATGGCAGAGCCCGGTAATTGCATAAAACTTAAAACTTTACAATCAGAGGTTCAATTCCTCTTCTTGACAACACACCCATGACCAACCTCCTACTCCTCATTGTACCCATCCTAATCGCAATAGCATTCCTAATGCTAACTGAACGAAAAATTCTAGGCTACATACAACTACGCAAAGGCCCCAACATTGTAGGCCCCTACGGGCTATTACAGCCCTTCGCTGACGCCATAAAACTCTTCACTAAAGAACCCTTAAAACCTTCCACTTCAACCATTACCCTCTACATCACCGCCCCAACCTTAGCCCTCACCATTGCCCTCTTACTATGAACCCCCCTCCCCATGCCCAACCCCCTAGTCAATCTTAACTTAGGCCTCCTATTTATTCTAGCCACCTCCAGCCTAGCCGTTTACTCAATCCTCTGATCAGGGTGAGCATCAAACTCAAACTACGCCTTAATCGGTGCATTACGAGCAGTAGCCCAAACAATCTCATACGAAGTCACTCTAGCCATTATCCTACTGTCAACGCTACTAATAAGCGGCTCCTTCAATCTCTCTACCCTTATCACAACACAAGAGCACCTCTGACTAATCCTGCCAACATGGCCCCTGGCCATAATATGATTTATCTCCACACTAGCAGAGACCAACCGGACCCCCTTCGACCTTACTGAAGGAGAATCTGAACTAGTCTCAGGCTTTAACATCGAGTATGCCGCAGGCCCCTTTGCCCTATTTTTCATAGCCGAATACATAAACATTATTATAATAAACACCCTCACTGCTACAATCTTCCTAGGAACAACATACAATACGCACTCCCCTGAACTCTACACGACATATTTTGTCACCAAAGCTCTACTTCTAACCTCCCTGTTCCTATGAATTCGAACAGCATATCCCCGATTTCGCTACGACCAACTCATACACCTTCTATGAAAAAACTTCCTACCACTCACCCTAGCATCACTCATGTGATATATCTCCACACCCACTACAATCTCCAGCATCCCCCCTCAAACCTAAGAAATATGTCTGATAAAAGAATTACTTTGATAGAGTAAATAATAGGAGTTCAAATCCCCTTATTTCTAGGACTATGAGAATCGAACTCATCCCTGAGAATCCAAAATTCTCCGTGCCACCTATCACACCCCATCCTAAAGTAAGGTCAGCTAAATAAGCTATCGGGCCCATACCCCGAAAATGTTGGTTATACCCTTCCCGTACTAATTAATCCCCTAGCCCAACCCATCATCTACTCTACCATCTTTGCAGGCACACTCATTACAGCGCTAAGCTCACACTGATTTTTCACCTGAGTAGGCCTAGAAATAAATATACTAGCTTTTATCCCAATCCTAACCAAAAAAATAAGCCCCCGCTCCACAGAAGCTGCCATCAAATACTTTCTCACACAAGCAACTGCGTCCATAATTCTCCTGATAGCTATCCTCTCCAACAGCATACTCTCCGGACAATGAACCATAATCAATACTATCAATCAATACTCATCATTAATAATTATAATAGCAATGGCAATAAAACTAGGAATAGCCCCCTTTCACTTTTGAGTTCCAGAAGTTACCCAAGGCACTCCCCTAATATCTGGCCTACTCCTCCTCACATGACAAAAATTAGCCCCCATTTCAATTATATACCAAATCTCCTCATCACTGAACGTAAGCCTTCTCCTCACCCTTTCAATCTTGTCCATTATAGCAGGCAGCTGAGGCGGACTAAACCAAACCCAACTACGCAAAATCCTAGCATACTCCTCAATCACCCACATAGGCTGAATAATAGCAGTCCTACCATACAACCCTAACATAACCATTCTTAATTTAACTATTTACATCATCCTAACTACTACCGCATTTCTGCTACTCAACTTAAACTCCAGCACCACAACCCTACTACTATCTCGCACCTGAAACAAGCTAACATGATTAACTCCTCTAATCCCATCCACCCTCCTCTCCCTAGGAGGCCTGCCCCCACTAACCGGCTTCTTGCCCAAATGAGCTATCATCGAAGAATTCACAAAAAATAATAGCCTCATCATCCCCACCATCATAGCCATCATCACTCTCCTCAACCTCTATTTCTACCTACGCCTAATCTACTCCACCTCAATTACACTACTTCCTATATCCAATAACGTAAAAATAAAATGACAATTCGAACATACAAAACCCACCCTCTTCCTCCCTACACTCATCACCCTTACCACACTGCTTCTACCCATCTCCCCTTTCATACTAATAATCTTATAGAAATTTAGGTTAAGCACAGACCAAGAGCCTTCAAAGCCCTCAGTAAGTTACAATACTTAATTTCTGCAACAACTAAGGACTGCAAAACCCCACTCTGCATCAACTGAACGCAAATCAGCCACTTTAATTAAGCTAAGCCCTTACTAGATTAATGGGACTTAAACCCACAAACATTTAGTTAACAGCTAAACACCCTAATCAACTGGCTTCAATCTACTTCTCCCGCCGCAAGAAAAAAAGGCGGGAGAAGCCCCGGCAGGTTTGAAGCTGCTTCTTCGAATTTGCAATTCAATATGAAAATCACCTCAGAGCTGGTAAAAAGAGGCTTAACCCCTGTCTTTAGATTTACAGTCCAATGCTTCACTCAGCCATTTTACCCCACCCTACTGATGTTCGTCGACCGCTGACTATTCTCTACAAACCACAAAGATATTGGAACACTATACCTACTATTCGGCGCATGGGCTGGAGTCCTGGGCACAGCCCTAAGTCTCCTTATTCGGGCTGAACTAGGCCAACCAGGCAACCTTCTAGGTAATGACCACATCTACAATGTCATCGTCACAGCCCATGCATTCGTAATAATCTTCTTCATAGTAATGCCTATCATAATCGGAGGCTTTGGCAACTGGCTAGTCCCCTTGATAATTGGTGCCCCCGACATGGCATTCCCCCGCATAAACAACATAAGCTTCTGACTCCTACCCCCTTCTCTCCTACTTCTACTTGCATCTGCCATAGTAGAAGCCGGCGCCGGAACAGGTTGAACGGTCTACCCTCCCTTAGCGGGAAACTACTCGCATCCTGGAGCCTCCGTAGACCTAACCATCTTCTCCTTGCATCTGGCAGGCGTCTCCTCTATCCTAGGAGCCATTAACTTCATCACAACAATTATTAATATAAAACCTCCTGCCATAACCCAATACCAAACACCCCTCTTCGTCTGATCCGTCCTAATCACAGCAGTCTTACTTCTCCTATCCCTCCCAGTCCTAGCTGCTGGCATCACCATACTATTGACAGATCGTAACCTCAACACTACCTTCTTCGATCCAGCCGGGGGAGGAGACCCTATTCTATATCAGCACTTATTCTGATTTTTTGGCCACCCCGAAGTTTATATTCTTATCCTACCAGGCTTCGGAATAATTTCCCACATTGTAACTTATTACTCCGGAAAAAAAGAACCATTTGGATATATAGGCATGGTTTGAGCTATAATATCAATTGGTTTCCTAGGGTTTATCGTGTGAGCACACCATATATTTACAGTAGGAATAGACGTAGACACACGAGCCTATTTCACCTCCGCTACCATAATCATTGCTATTCCTACCGGCGTCAAAGTATTCAGCTGACTCGCTACACTTCACGGAAGCAATATGAAATGATCTGCCGCAGTACTCTGAGCCCTAGGGTTCATCTTTCTCTTTACCGTAGGTGGCCTAACCGGCATTGTACTAGCAAACTCATCATTAGACATCGTGCTACACGACACATACTACGTCGTAGCCCACTTCCACTACGTCCTATCAATAGGAGCTGTATTCGCCATCATAGGAGGCTTCATCCACTGATTTCCCCTATTCTCAGGCTATACCCTAGACCAAACCTATGCCAAAATCCAATTTGCCATCATGTTCATCGGCGTAAACCTAACCTTCTTCCCACAACACTTCCTTGGCCTATCTGGGATGCCCCGACGTTACTCGGACTACCCCGATGCATACACCACATGAAATGTCCTATCATCCGTAGGCTCATTCATCTCCCTGACAGCAGTAATATTAATAATTTTCATGATTTGAGAAGCCTTTGCTTCAAAACGAAAAGTCCTAATAGTAGAAGAGCCTTCCACAAACCTGGAATGACTGTATGGATGCCCCCCACCCTACCACACATTCGAAGAACCCGTATACATAAAATCTAGACAAAAAAGGAAGGAATCGAACCCCCTAAAGCTGGTTTCAAGCCAACCCCATGACCTCCATGACTTTTTCAAAAAGATATTAGAAAAACTATTTCATAACTTTGTCAAAGTTAAATTACAGGTTAACCCCCGTATATCTTAATGGCACATGCAGCGCAAGTAGGCCTACAAGACGCTACTTCCCCTATCATAGAAGAACTTATTATCTTTCATGACCATGCCCTCATAATTATCTTTCTCATCTGCTTCCTAGTCCTATACGCCCTTTTCCTAACACTCACAACAAAACTAACTAATACTAGTATTTCAGACGCCCAGGAAATAGAGACCGTCTGAACTATCCTGCCCGCCATCATCCTAGTCCTTATTGCCCTACCATCCCTGCGTATCCTTTACATAACAGACGAGGTCAACGACCCCTCCTTTACTATTAAATCAATCGGCCATCAATGATATTGAACCTACGAATACACCGACTACGGCGGGCTAATCTTCAACTCCTACATACTCCCCCCATTATTTCTAGAACCAGGTGATCTACGACTCCTTGACGTTGATAACCGAGTGGTCCTCCCAGTTGAAGCCCCCGTTCGTATAATAATTACATCACAAGATGTTCTACACTCATGGGCTGTTCCCACATTAGGCCTAAAAACAGACGCAATTCCCGGACGCCTAAACCAAACCACTTTCACCGCCACACGACCAGGAGTATACTACGGCCAATGCTCAGAAATCTGTGGAGCAAACCACAGTTTTATACCCATCGTCCTAGAATTAATCCCTCTAAAAATCTTTGAAATAGGACCCGTACTCACTCTATAGCACCCTCTCTACCCCTCTCCAGAGCTCACTGTAAAGCTAACCTAGCATTAACCTTTTAAGTTAAAGATTAAGAGGACCAACACCTCTTTACAGTGAAATGCCCCAACTAAATACTGCCGTATGACCCACCATAATTACCCCCATACTCCTTACACTATTTCTCGTCATCCAACTAAAAATATTAAATTCAAATTACCATCTACACCCCTCACCAAAACCCATAAAAATAAAAAACTACAATAAACCCTGAGAACCAAAATGAACGAAAATCTATTCGCTTCATTCGCTGCCCCTACAATCCTAGGCTTGCCCGCCGCAGTACTGATCATTCTATTCCCCCCTCTACTAGTCCCCACCTCTAAACATCTCATCAACAACCGACTAATTACCACCCAACAATGACTAATTCAACTGACCTCAAAACAAATAATAACTATACACAACACTAAAGGACGAACCTGATCTCTCATACTAGTATCCTTAATCATTTTTATTGCCACAACCAATCTTCTCGGACTTCTACCCCACTCATTCACACCAACCACCCAACTATCTATAAACCTAGCCATGGCCATCCCCCTATGAGCAGGCGCAGTAGTCACAGGCTTTCGCTTTAAGACTAAAAATGCCCTAGCCCACTTCTTACCACAAGGTACACCCACACCCCTTATCCCTATACTGATTATCATCGAAACTATTAGCCTACTCATTCAACCAATAGCCTTAGCCGTACGTCTAACCGCTAACATTACTGCAGGCCACCTACTCATGCACCTAATTGGAAGTGCCACACTAGCATTATCAACTATCAATCTACCCTCTACACTCATTATCTTCACAATTCTAATCCTACTGACTATTCTAGAGATCGCCGTCGCCTTAATCCAAGCCTACGTTTTTACACTTCTAGTGAGCCTCTACCTGCACGACAACACATAATGACCCACCAATCACATGCCTATCATATAGTAAAACCCAGCCCGTGACCCCTAACAGGGGCCCTCTCAGCCCTCCTAATAACCTCCGGCCTGGCCATATGGTTCCACTTCTACTCCACAACACTACTCACACTAGGCTTACTAACTAACACATTAACCATGTATCAATGATGACGCGATGTTATACGAGAAAGCACATACCAAGGCCACCACACACCACCCGTCCAAAAAGGCCTCCGATATGGGATAATTCTTTTTATTACCTCAGAAGTTTTTTTCTTTGCAGGATTTTTTTGAGCTTTCTACCACTCCAGCCTAGCCCCTACCCCCCAGCTAGGAGGGCACTGGCCCCCAACAGGTATTACCCCACTAAATCCCCTAGAAGTCCCACTCCTAAATACATCTGTATTGCTCGCATCAGGGGTATCAATTACTTGAGCTCATCACAGCTTAATAGAAAATAACCGAAACCAAATAATTCAAGCACTGCTTATTACGATTCTACTAGGTCTCTATTTCACCCTCCTACAAGCCTCAGAATATTTCGAATCCCCTTTTACCATTTCCGATGGCATCTACGGCTCAACATTCTTTGTAGCTACAGGCTTCCACGGACTCCACGTCATTATTGGATCAACTTTCCTCACTATCTGCCTCATCCGCCAACTAATATTTCACTTCACATCCAAACACCACTTCGGCTTTGAAGCCGCCGCCTGATACTGACACTTCGTAGATGTAGTCTGACTATTTCTATATGTCTCCATCTACTGATGAGGATCCTACTCTTTTAGTATAAATAGTACCGTTAACTTCCAATTAACTAGTTTTGACAGCATTCAAAAAAGAGTAATAAACTTCGTCCTAATTTTAATAATCAACACCCTTCTAGCCCTACTACTGATAATTATTACATTCTGACTACCACAACTCAACAGCTACATAGAAAAATCTAACCCTTACGAATGTGGCTTCGACCCTATATTCCCCGCCCGCGTCCCCTTCTCCATAAAATTTTTCCTAGTGGCCATCACCTTCCTATTATTTGACCTAGAAATTGCCCTCCTATTGCCCTTACCTTGAGCCCTACAAACAGCCAACCTGCCACTAATAGTCATATCATCCCTCTTATTAATCACTATCCTAGCCCTAAGCCTCGCCTACGAATGATTACAAAAGGGGTTAGACTGAACCGAATTGGTATATAGTTTAAATAAAACGAATGATTTCGACTCATTAAATTATGATAATCATATTTACCAAATGCCTCTTATTTATATAAATATTATACTAGCATTTACCATCTCACTTCTAGGAATACTAGTATACCGCTCACACCTAATATCTTCCCTACTATGCCTAGAAGGAATAATACTATCACTATTCATCATAGCCACCCTCATAACCCTCAATACCCACTCCCTCTTAGCCAATATTGTACCCATCACCATACTAGTCTTTGCTGCCTGCGAAGCAGCAGTAGGCCTAGCACTACTAGTTTCAATCTCTAACACATACGGCTTAGACTACGTACATAACCTAAACCTACTCCAATGCTAAAACTAATCATCCCGACAATTATATTACTACCACTAACATGATTCTCTAAAAAACGTATAATTTGAATCAACACAACCACTCACAGCCTAATTATCAGCACCATTCCCTTACTATTTTTTAACCAAATTAACAACAACCTATTCAGCTGTTCCCTGTCCTTCTCCTCCGACCCCTTAACAACCCCCCTCCTAATATTAACTGCTTGACTTCTACCCCTCACAATCATAGCAAGCCAGCGCCACCTATCCAACGAACCACTATCACGAAAAAAACTCTACCTCTCCATGCTAATCTCCCTCCAAATCTCCTTAATTATAACATTCTCGGCCACAGAACTAATTATATTTTATATCTTCTTCGAAACCACACTTATCCCCACCCTGGCTATCATCACCCGATGGGGTAACCAACCAGAACGCCTGAACGCAGGTACATACTTCCTATTCTATACCCTAGTAGGCTCCCTCCCCCTACTCATCGCACTAATCTACACCCACAACACCCTAGGCTCACTAAATATCCTATTGCTCACTCTTACAGCCCAAGAACTATCAAACACCTGAGCCAACAACTTAATATGACTAGCGTACACGATGGCTTTCATGGTAAAAATACCCCTTTACGGACTCCACCTATGACTCCCTAAAGCCCATGTCGAAGCCCCTATTGCCGGATCGATGGTACTTGCTGCAGTACTCTTAAAATTAGGTGGCTATGGCATAATACGCCTCACACTCATCCTCAACCCCCTAACAAAACATATAGCCTACCCCTTCCTCATGTTATCCTTATGAGGTATAATCATAACAAGCTCCATCTGCCTGCGACAAACAGACCTAAAATCGCTCATTGCATACTCTTCAGTCAGCCACATAGCCCTCGTAGTAACAGCCATTCTCATCCAAACCCCCTGAAGCTTCACCGGCGCAATTATCCTCATAATCGCCCACGGACTTACATCCTCATTACTATTCTGCCTAGCAAACTCAAATTATGAACGCACCCACAGCCGCATCATAATTCTCTCCCAAGGACTTCAAACTCTACTCCCACTAATAGCCTTTTGATGACTCCTAGCAAGCCTCGCTAACCTCGCCCTACCCCCCACCATTAATCTCCTAGGGGAACTCTCCGTGCTAGTAACCTCATTTTCCTGATCAAATACCACTCTCCTACTCACAGGATTCAACATACTAATCACAGCTCTATACTCTCTCTACATATTTACCACAACACAATGAGGCTCACTCACCCACCACATTAATAGCATAAAACCCTCATTCACACGAGAAAACACTCTCATATTTTTACACCTATCCCCCATCCTCCTTCTATCCCTCAATCCTGATATTATTACTGGATTCACCTCCTGTAAATATAGTTTAACCAAAACATCAGATTGTGAATCTGACAACAGAGGCTCACAACCCCTTATTTACCGAGAAAGCTTATAAGAACTGCTAACTCGTATCCCCATGCCTAACAACATGGCTTTCTCAACTTTTAAAGGATAACAGCCATCCGTTGGTCTTAGGCCCCAAAAATTTTGGTGCAACTCCAAATAAAAGTAATAACCATGTATGCTACCATAACCACCTTAGCCCTAACTTCCTTAATTCCCCCCATCCTCGCCACCCTCATTAACCCTAATAAAAAAAACTCATACCCCCATTACGTGAAATCCATTGTCGCATCCACCTTTATCATTAGCCTTTTCCCCACAACAATATTCATATGCCTAGACCAAGAAGCTATTATCTCGAACTGGCACTGAGCAACAACCCAAACAACCCAGCTCTCCCTGAGCTTTAAACTAGACTATTTCTCCATAACATTTATCCCCGTAGCACTGTTCGTTACATGATCCATCATAGAATTCTCACTATGATATATAGACTCAGACCCCAACATCAACCAATTCTTCAAATATTTACTTATCTTCCTAATTACCATACTAATCCTAGTCACCGCTAACAACCTATTCCAACTCTTCATCGGCTGAGAAGGCGTAGGAATTATATCCTTTCTACTCATTAGCTGATGGTACGCCCGAACAGATGCCAACACAGCAGCCATTCAAGCAATCCTATACAACCGTATCGGTGATATTGGTTTTGTCCTAGCCCTAGCATGATTTCTCCTACACTCCAACTCATGAGACCCCCAACAAATAATCCTCCTAAATACTAATACAGACCTTACTCCGCTGCTAGGCTTCCTCCTAGCAGCAGCAGGCAAATCAGCTCAACTAGGCCTTCACCCCTGACTCCCCTCAGCCATAGAAGGCCCTACTCCTGTTTCAGCCCTACTCCACTCAAGCACCATAGTCGTAGCAGGAGTCTTCCTACTCATCCGCTTCTACCCCCTAGCAGAGAATAACCCACTAATCCAAACTCTCACGCTATGCCTAGGCGCTATCACCACCCTATTCGCAGCAGTCTGCGCCCTTACACAAAATGACATCAAAAAAATCGTAGCCTTCTCCACTTCAAGCCAACTAGGACTCATAATAGTTACAATCGGTATCAACCAACCACACCTAGCATTCCTTCACATCTGCACCCACGCTTTCTTCAAAGCCATACTATTTATATGCTCCGGATCCATTATCCACAACCTCAACAATGAGCAAGACATTCGAAAAATAGGAGGATTACTCAAAACCATACCCCTCACTTCAACCTCCCTCACCATTGGCAGCTTAGCATTAGCAGGAATGCCTTTCCTCACAGGTTTCTACTCCAAAGACCTCATCATCGAAACCGCTAACATATCATACACAAACGCCTGAGCCCTATCTATTACTCTCATCGCCACCTCTCTGACAAGCGCCTACAGCACCCGAATAATCCTCCTCACCCTAACAGGTCAACCTCGCTTCCCAACCCTCACCAACATTAACGAAAACAACCCCACTCTGTTAAATCCCATTAAACGCCTAACCATTGGAAGCTTATTTGCAGGATTTCTCATTACCAACAACATTCTCCCCATATCTACTTCCCAAGTAACAATTCCCCTTTACCTAAAACTCACAGCCCTAGGCGTTACTTCCCTAGGACTTCTAACAGCCCTAGACCTCAATTACCTAACCAACAAGCTCAAAATAAAATCCCCACTATATACATTCTACTTCTCCAACATACTCGGATTCTACCCTGACATTATACACCGCTCGATCCCCTATCTAGGCCTTCTTACAAGCCAAAACCTGCCTCTACTCCTTCTAGACCTGACCTGGCTAGAAAAACTATTACCTAAAACAATTTCACAGTACCAAATCTCCGCCTCCATTACCACCTCAACCCAAAAAGGCATAATCAAACTTTATTTCCTCTCTTTTTTCTTCCCTCTCATCTTAACCTTACTCCTAATCACATAATCTATTCCCCCGAGCAATCTCAATCACAATGTATACACCAACAAACAATGTCCAACCAGTAACTACTACTAACCAACGCCCATAATCATATAAAGCCCCCGCACCAATAGGATCCTCCCGAATCAGCCCTGGCCCCTCCCCTTCATAAATTATTCAACTCCCCACGCTATTAAAATTTACCACAACCACCATCCCATCATATCCTTTTACCCATAACACTAATCCTACCTCCATCGCCAATCCTACTAAAACACTAACCAAAACCTCAACCCCTGACCCCCATGCCTCAGGATACTCCTCAATAGCCATCGCCGTAGTATACCCAAAAACAACCATTATTCCCCCCAAATAAATTAAAAAAACCATTAAACCTATGTAACCTCCCCCATAATTCAAAATGATGGCACACCCAACTACACCACTAACAATCAGTACTAAACCCCCATAAATAGGAGAAGGCTTAGAAGAAAACCCCACAAACCCTATTACTAAACCCACACTCAATAAAAATAAAGCATATGTCATTATTCTCGCACGGACTACAACCACGACCAATGATATGAAAAACCATCGTTGTATTTCAACTACAAGAACACCAATGACCCCAACACGCAAAATTAACCCACTAATAAAATTAATTAATCACTCATTTATCGACCTCCCCACCCCATCCAACATTTCCGCATGATGGAACTTCGGCTCACTTCTCGGCGCCTGCCTAATCCTTCAAATCACCACAGGATTATTCCTAGCCATACACTACTCGCCAGACGCCTCAACCGCCTTCTCGTCGATCGCCCACATCACCCGAGACGTAAACTATGGTTGGATCATCCGCTACCTTCACGCTAATGGCGCCTCAATATTTTTTATCTGCCTCTTCCTACACATCGGTCGAGGCCTATATTACGGCTCATTTCTCTACCTAGAAACCTGAAACATTGGCATCATCCTCTTGCTCACAACCATAGCAACAGCCTTTATGGGCTATGTCCTCCCATGAGGCCAAATATCCTTCTGAGGAGCCACAGTAATTACAAACCTACTATCCGCCATCCCGTATATCGGAACAGACCTGGTCCAATGAGTCTGAGGAGGCTACTCAGTAGACAGCCCTACCCTTACACGATTCTTCACCTTCCACTTTATCTTACCCTTCATTATCACAGCCCTAACAACACTTCATCTCCTATTCTTACACGAAACAGGATCAAATAACCCCCTAGGAATCACCTCCCACTCCGACAAAATTACCTTCCACCCCTACTACACAATCAAAGATATCCTTGGTTTATTCCTTTTCCTCCTTATCCTAATGGCATTAACACTATTCTCACCAGACCTCCTAGGCGACCCAGACAACTACACCCTAGCTAACCCCCTAAACACCCCACCCCACATTAAACCCGAGTGATACTTTCTATTTGCCTACACAATTCTCCGATCCATCCCCAACAAACTAGGAGGTGTCCTCGCCTTACTGCTATCTATCCTGATCCTAGCAGCAATCCCTGTCCTCCATACATCCAAACAACAAAGCATAATATTCCGCCCACTAAGCCAACTGCTTTACTGACTCCTAGCCGCAGACCTCCTTATCCTAACCTGAATCGGAGGGCAACCAGTAAGCTACCCCTTCATCACCATCGGACAAGTAGCATCCGTATTATACTTCACAACAATCCTAATCCTAATACCAATTACCTCCCTAATCGAAAACAAAATACTTGAATGAACCTGCCCTTGTAGTATAAACTAATACACCGGTCTTGTAAACCGGAAACGAAAACTTTCTTCCAAGGACAAATCAGAGAAAAAGTATTTAACTCCACCATCAGCACCCAAAGCTAAGATTCTAATTTAAACTATTCTCTG
>GGG_Fritz
GTTTATGTAGCTTACCTCCCCAAAGCAATACACTGAAAATGTTTCGACGGGCTCACATCACCCCATAAACAAATAGGTTTGGTCCTAGCCTTTCTATTAACTCTTAGTAGGATTACACATGCAAGCATCCCCGCCCCAGTGAATCACCCTCTAAATCACCACGATCAAAAGGAACAAGCATCAAGTACGCAGAAATGCAGCTCAAAACGCTTAGCCTAGCCACACCCCCACGGGAGACAGCAGTGATAAACCTTTAGCAATAAACGAAAGTTTAACTAAGCCATACTAACCCCAGGGTTGGTCAATTTCGTGCCAGCCACCGCGGTCACACGATTAACCCAAGCCAATAGAAATCGGCGTAAAGAGTGTTTTAGATCAATCCCCCAATAAAGCTAAAATTCACCTGAGTTGTAAAAAACTCCAGCTGATATAAAATAAACTACGAAAGTGGCTTTAATATATCTGAACACACAATAGCTAGGACCCAAACTGGGATTAGATACCCCACTATGCCTAGCCCTAAACTTCAACAGTTAAATTAACAAGACTGCTCGCCAGAACACTACGAGCCACAGCTTAAAACTCAAAGGACCTGGCGGTGCTTCACATCCTTCTAGAGGAGCCTGTTCTGTAATCGATAAACCCCGATCAACCTCACCACCTCTTGCTCAGCCTATATACCGCCATCTTCAGCAAACCCTGACGAAGGCCACAAAGTAAGCACAAGTACCCACGTAAAGACGTTAGGTCAAGGTGTAGCCCATGAGGTGGCAAGAAATGGGCTACATTTTCTACTTCAGAAAACTACGATAACCCTTATGAAACCTAAGGGTAGAAGGTGGATTTAGCAGTAAACTAAGAGTAGAGTGCTTAGTTGAACAGGGCCCTGAAGCGCGTACACACCGCCCGTCACCCTCCTCAAGTATACTTCAAAGGACATTTAACTAAAACCCCTACGCATCTATATAGAGGAGATAAGTCGTAACATGGTAAGTGTACTGGAAAGTGCACTTGGACGAACCAGAGTGTAGCTTAACACAAAGCACCCAACTTACACTTAGGAGATTTCAACTCAACTTGACCGCTCTGAGCAAAACCTAGCCCCAAACCCACCCCACATTACTACCAAACAACTTTAATCAAACCATTTACCCAAATAAAGTATAGGCGATAGAAATTGTAAATCAGCGCAATAGATATAGTACCGCAAGGGAAAGATGAAAAAATATAACCAAGCATGACACAGCAAGGACTAACCCCTGTACCTTCTGCATAATGAATTAACTAGAAATAACTTTGCAAAGAGAACCGAAGCTAAGACCCCCGAAACCAGACGAGCTACCTAAGAACAGCTAAAAGAGCACACCCGTCTATGTAGCAAAATAGTGGGAAGATTCCTAGGTAGAGGCGACAAACCTACCGAGCCTGGTGATAGCTGGTTGTCCAAGACAGAATCTTAGTTCAACTTTAAATTTACCCACAGAACCCTCCAAATCCTCCTGTAAATTTAACTGTTAGTCCAAAGAGGAACAGCTCTTTGGACACTAGGAAAAAACCTTGTAAAGTGAGTAAAAAATTTAATGCCCATAGTAGGCCTAAAAGCAGCCACCAATTAAGAAAGCGTTCAAGCTCAACACTATCACCCAAAATAATCCCAAACACATAACTGAACTCCTTACACCCAATTGGACCAATCTATTACCCTATAGAAGAGCTAATGTTAATATAAGTAACATGAAACCATTCTCCTCCGCATAAGCCTACATCAGACCAAAATATTAAACTGACAGTTAACAACTCAATATCTACAACTAACCAACAAGCCATTATTACCCCCACTGTTAACCCAACACAGGCATGCCCACAAGGAAAGGTTGAAAAAAGTAAAAGGAACTCGGCAAATTTTACCCCGCCTGTTTACCAAAAACATCACCTCTAGCATTACCAGTATTAGAGGCACCGCCTGCCCAGTGACATGCGTTCAACGGCCGCGGTACCCTAACCGTGCAAAGGTAGCATAATCACTTGTTCCTTAAATAGGGACTCGTATGAATGGCTCCACGAGGGTTCAGCTGTCTCTTACTTTTGACCAGTGAAATTGACCTGCCCGTGAAGAGGCGGACATAACATAACAAGACGAGAAGACCCTATGGAGCTTTAATTCATTAATGCAAGCAACACTTAATAAACCCACAGGTCCTAAACTATTAAACCTGCATTAAAAATTTCGGTTGGGGCGACCTCGGAGTATAATCTAACCTCCGAACAACACATGCCAAGACTTCACCAGTCAAAGCAAGCTACCACATTTAATTGATCCAATGACTTGACCAACGGAACAAGTTACCCTAGGGATAACAGCGCAATCCTATTCTAGAGTCCATATCAACAGTAGGGTTTACGACCTCGATGTTGGATCAGGACATCCCGATGGTGCAGCCGCTATCAAAGGTTCGTTTGTTCAACGATTAAAGTCCTACGTGATCTGAGTTCAGACCGGAGTAATCCAGGTCGGTTTCTATCTATTCCGTGTTTCTCCCTGTACGAAAGGACAAGAGAAACGAGGCCTACTTCACAAAGCGCCTCCCCCCGTAAATGATACTATCTCAATTTAATATAGCGCCCACATCTACCCAAGAATAGGGTTTGTTAAGATGGCAGAGCCCGGTAATCGCATAAAACTTAAAACTTTATAATCAGAGGTTCAATTCCTCTTCTTAACAATATATCCATGGCTAACCTTCTACTCCTCATTGTACCTATCCTAATCGCCATAGCATTCCTAATGCTAACCGAACGAAAAATTTTAGGCTATATACAACTACGTAAAGGCCCCAACGTCGTAGGCCCCTACGGGCTACTACAACCCTTCGCTGACGCCATAAAACTCTTCACCAAAGAACCCCTAAAACCCTCAACATCAACCATCACCCTCTACATCACCGCCCCAACCTTAGCTCTCACTATTGCCCTACTATTATGAACCCCCCTCCCCATACCCAACCCCCTAGTCAATCTCAATCTAGGCCTCCTATTCATCCTAGCCACCTCTAGCCTAGCCGTTTACTCCATCCTCTGATCAGGGTGGGCATCAAACTCAAACTACGCTTTGATCGGCGCACTACGAGCAGTAGCCCAAACAATCTCATATGAAGTCACCCTGGCCATTATCCTACTATCAACACTACTGATGAATGGTTCCTTTAACCTCTCCACCCTCATCATAACACAAGAACACCTCTGACTGCTCCTACCAACATGACCCTTAGCTATAATATGATTTATCTCCACATTAGCAGAAACCAACCGGACCCCCTTCGACCTCGCTGAAGGAGAATCTGAACTGGTCTCAGGCTTTAATATCGAATATGCCGCAGGCCCCTTCGCCCTATTCTTCATAGCCGAGTACATAAATATTATCATAATAAATACTCTCACCACTATAATTTTCCTAGGAACAACATACAATGCCCACTCCCCTGAACTCTACACAGTATGCTTCATCACCAAAACCCTGCTTCTAACCTCTCTATTCCTATGAATTCGAACTGCATATCCTCGATTTCGCTACGACCAACTCATGCACCTCCTGTGAAAAAACTTCTTGCCACTCACCCTGGCACTACTCATATGATACATTTCCATACCTACCACAATCTCCAGCATTCCCCCTCAAACCTAAGAAATATGTCTGATAAAAGAGTTACTTTGATAGAGTAAATAATAGAGGTTTAAACCCCCTTATTTCTAGGACTATGAGAATTGAACCCATCCCTGAGAATCCAAAATTCTCCGTGCCACCTGTCACACCCCATCCTAAAGTAAGGTCAGCTAAATAAGCTATCGGGCCCATACCCCGAAAATGTTGGTCACATCCTTCCCGTACTAATTAATCCCCTGGCCCAACCCATCATCTACTCTACCATCTTCGCAGGCACTCTTATTACAGCACTAAGCTCCCACTGATTTTTTGCCTGAGTAGGCCTAGAAATAAACATACTAGCTTTTATCCCAGTCCTAACCAAAAAAATAAATCCCCGCTCCACAGAAGCCGCCATCAAATATTTCCTCACACAAGCAACTGCATCCATAATCCTCCTAATAGCCATCCTCTCCAACAACATACTCTCCGGACAATGAACCACAACCAATGCCACTAATCAATACTCATCATTAATGATCGTAGTAGCTATAGCTATAAAACTAGGAATAGCCCCCTTTCACTTCTGAGTGCCAGAAGTCACCCAAGGCACCCCCCTAATGTCTGGCCTACTCCTCCTCACATGACAAAAACTAGCCCCTATGTCAATCATATACCAAATTTCCTCGTCAACAAATGTAAGCCTTCTCCTCACTCTTTCAATCCTATCCATCCTAGCAGGCAGCTGAGGCGGACTAAACCAAACTCAACTACGCAAGATTCTAGCATACTCCTCAATCACCCATGTAGGATGAATAATAGCAGTTCTACCATATAACCCTAATATAACTATTCTTAATCTGACCATTTATATTATCCTCACTACTACCACATTCCTATTACTCAACCTAAACTCCAGCACCACAACCTTACTACTATCTCGTACTTGAAATAAACTGACATGATTAACACCTCTAATCCCCTCCACCCTCCTCTCCCTAGGAGGTCTACCCCCACTAACCGGCTTCCTACCCAAATGGCTTATTATCGAAGAATTCACAAAAAATAACGACCTCATTACCCCCACCATTATGGCCATCATCACCCTCCTCAACCTCTATTTCTATCTACGCCTAATTTACTCCACCTCTATCACACTACTACCCATATCCAACAACGTAAAGATAAAATGACAGCTCGAATATACTAAACCCACTCCCTTCCTCCCTACACTTATCACACTCACCACCCTACTTCTACCCATCTCCCCCTTCATACTAATAATTCTATAGAAATTTAGGTTAAACATAGACCAAGAGCCTTCAAAGCCCTTAGTAAGTTACAATACTTAATTTCTGCAACAACTAAGGACTGCAAAACCCTACTCTGCATCAACTGAACGCAAATCAGCCACTTTAATTAAGCTAAGCCCTTACTAGATCAATGGGACTCAAACCCACAAACATTTAGTTAACAGCTAAACACCCTAGTCAACTGGCTTCAATCTACTTCTCCCGCCGCAAGAAAAAAAGGCGGGAGAAGCCCCGGCAGGTTTGAAGCTGCTTCTTCGAATTTGCAATTCAATATGAAATTCACCTCGGAGCTGGTAAAAAGAGGCCTAGCCTCTGTCTTTAGATTTACAGTCCAATGCCTTACTCAGCCATTTTACCTCCTTTTTTCCACTGATGTTCACCGACCGCTGATTATTCTCTACAAACCATAAAGATATTGGAACACTATATCTACTATTCGGCGCATGAGCTGGAGTCCTAGGCACAGCCCTAAGCCTCCTTATTCGAGCAGAACTTGGTCAACCAGGCAACCTTCTAGGTAACGATCACATCTATAATGTTATCGTCACAGCCCATGCGTTCGTAATAATTTTCTTCATAGTAATGCCTATCATAATCGGAGGCTTTGGCAACTGGCTAGTACCCTTAATAATTGGTGCCCCCGACATGGCATTCCCCCGCATAAACAACATAAGCTTCTGACTCCTTCCCCCTTCTTTCCTACTTCTGCTCGCATCCGCTATAGTAGAAGCCGGCGCAGGGACTGGTTGGACAGTCTACCCTCCCTTAGCAGGAAATTATTCCCACCCCGGGGCTTCTGTAGACCTAACCATTTTTTCCCTACACCTAGCAGGCATCTCCTCTATTCTAGGAGCCATCAACTTCATTACAACAATCATCAATATAAAACCCCCCGCCATAACCCAATACCAAACACCCCTTTTCGTCTGATCTGTCCTAATCACAGCAGTCTTACTTCTTCTATCTCTCCCAGTACTAGCTGCTGGAATTACCATATTATTAACAGACCGTAACCTCAACACCACCTTTTTCGACCCAGCCGGAGGAGGAGATCCTATCCTATACCAACACTTATTCTGATTTTTTGGACACCCCGAAGTTTATATTCTAATCCTACCAGGCTTCGGAATAATCTCCCACATTGTAACTTATTACTCCGGAAAAAAAGAACCATTCGGATATATAGGTATGGTCTGAGCTATAATATCAATTGGTTTCCTGGGATTTATTGTGTGAGCCCACCACATATTTACAGTAGGAATAGACGTAGATACACGAGCCTACTTCACCTCCGCTACCATAATCATCGCTATCCCCACCGGCGTCAAAGTATTCAGCTGACTCGCTACACTCCATGGAAGTAATACCAAATGATCTGCCGCAATGCTCTGAGCCCTAGGGTTCATTTTTCTCTTCACTGTAGGCGGCCTAACCGGCATCGTACTAGCAAACTCGTCATTAGATATCGTACTGCACGACACATATTACGTCGTAGCTCACTTCCACTATGTCCTATCTATAGGAGCTGTGTTCGCCATCATAGGGGGCTTTATTCACTGATTTCCCCTATTCTCAGGCTACACTCTAGATCAAACCTACGCCAAAATCCACTTTGCCATCATATTCATTGGCGTTAATCTAACCTTCTTCCCACAACACTTTCTTGGCCTATCTGGAATACCCCGACGTTACTCGGACTACCCCGATGCATATACCACATGAAATACCCTGTCATCCGTGGGCTCATTCATTTCCCTAACAGCAGTAATATTAATAATTTTTATAATCTGAGAAGCCTTCGCCTCAAAACGAAAAGTCCTAATAATCGAAGAACCCTCCACAAATCTGGAGTGACTGTATGGATGCCCTCCACCCTATCATACATTTGAAGAGCCTGTATATATAAAGTCTAAACAAAAAAGGAAGGAATCGAACCCCCCAAAGCTGGTTTCAAGCCAACCCCATGACCTTCATGACTTTTTCAAAAAAGATATTAGAAAAACTATTTCATAACCTTGTCAAGGTTAAATTACGGGTTAAACCCCGTATATCTTAATGGCACATGCAGCGCAAGTAGGTCTACAAGACGCTACTTCTCCTATCATAGAAGAACTAATCACCTTTCATGATCATGCTCTCATAATCATTTTTCTCATCTGCTTCTTAGTCCTGTACGCCCTTTTCCTAACACTCACAACAAAGCTAACTAGCACCAACATCTCAGACGCCCAAGAAATAGAGACCATCTGAACCATCCTACCCGCTATTATCCTAGTCCTGATCGCCCTCCCATCTCTACGAATCCTCTATATGACAGATGAAATCAATGACCCCTCCTTCACTATCAAATCAATCGGTCACCAATGATACTGAACCTACGAATACACCGACTATGGTGGATTGATCTTTAACTCCTATATACTCCCCCCATTATTCCTAGAACCAGGTGACCTACGACTCCTTGACGTCGACAACCGAGTAGTCCTTCCAGTTGAAGCCCCCGTCCGTATAATAATTACATCCCAAGATGTCTTACACTCATGAGCTGTTCCCACATTAGGCCTAAAAACAGACGCAATCCCCGGACGCCTGAACCAAACCACATTCACCGCCACACGACCAGGAGTATACTACGGCCAGTGCTCAGAAATCTGTGGAGCCAACCACAGTTTTATGCCCATTGTTCTAGAGCTAATCCCCCTAAAAATCTTTGAAATGGGGCCCGTATTCGCCCTATAATACCCCTCTCATCCCTCTCCAGAGCTCACTGTAAAGCTAACCTAGCATTAACCTTTTAAGTTAAAGATTAAGAGTATCGACACCTCTTTGCAGTGAAATGCCCCAGCTAAATACCACCGTATGGCCCACCATAATTGCCCCAATACTCCTCACACTATTTCTCATTACCCAACTAAAAGTTTTAAACACAAATTACCACCTACCCCCCTTACCAAAAACTATAAAAATAAAAAACTTCTGTAAACCCTGAGAACCAAAATGAACGAAAATTTATTCGCTTCATTCATTGCCCCCACAATCCTAGGCTTACCCGCCGCAGTACTAATTATCCTACTTCCCCCTCTACTGATCCCCACCTCCAAATATCTCATCAACAACCGACTGATTGCCACCCAACAGTGACTAATCCAACTAACCTCAAAACAAATAATAACCATACATAACGCCAAGGGACGAACCTGATCCCTTATGTTAATATCATTAATTATTTTTATTGCCACAACCAACCTCCTCGGACTCTTGCCCCACTCATTCACACCAACTACCCAGCTATCTATAAACCTGGCCATAGCCATCCCCCTGTGAGCAGGCGCAGTAACTTCAGGCTTTCGCTCCAAGACTAAAAATGCCCTAGCCCACCTATTACCACAAGGCACCCCTACGCCCCTTATCCCTATACTAGTCATCATTGAAACCATCAGCCTACTCATCCAACCAATAGCCCTGGCTGTACGCCTAACCGCTAACATCACTGCAGGTCACCTACTTATGCACCTAATCGGAAGCGCCACACTAGCAATATCAACTACCAATCTTCCCTCAGCACTCATTATCTTTACAGTCCTAATTTTATTAACTATACTAGAAATCGCTGTCGCCCTCATCCAAGCCTACGTTTTCACACTTTTAGTGAGCCTCTACCTGCACGAGAACACATAATGACCCACCAATCACATGCCTATCACATAGTAAAACCCAGCCCATGACCCCTAACAGGGGCCCTCTCAGCCCTCCTAATAACCTCAGGCTTAGCCATATGATTCCACTTCCACTCCACAACCCTACTCATACTAGGCCTACTAACCAACATACTAACTATATACCAATGATGACGTGATGTAATGCGAGAAAGCACGTACCAAGGCCACCATACACTACCCGTCCAAAAAGGCTTACGATATGGAATGATCCTATTTATTACTTCAGAAGTCTTTTTCTTCGCAGGATTCTTCTGAGCTTTCTACCACTCCAGCCTAGCCCCTACCCCTCAACTAGGAGCACACTGACCCCCAACAGGCATCACCCCACTAAACCCCCTAGAAGTCCCACTTTTAAATACATCTGTACTGCTCGCATCAGGTGTCTCAATCACCTGAGCCCACCATAGCCTAATAGAAAATAACCGTAACCAAATAATTCAAGCACTACTTATCACAATTTTACTGGGCCTCTACTTCACCCTCCTACAAGCCTCAGAGTACTTTGAAGCCCCCTTTACCATTTCCGATGGCATCTATGGCTCAACATTTTTTGTAGCCACAGGTTTTCACGGGCTCCACGTCATCATTGGATCAACTTTCCTCACTATCTGTCTTATTCGCCAACTAATATTTCACTTTACATCCAAACACCACTTCGGCTTCGAAGCCGCCGCTTGGTATTGGCACTTCGTAGATGTAGTCTGACTATTCCTATACGTCTCCATCTACTGATGAGGGTCCTACTCTTTTAGTATAATTAGTACCGTTAACTTCCAATTAACCAGTTTTGGTAGTACCCAAAAAAGAGTAATAAACTTCGCCCTAATCTTAATAACCAACACCCTTCTAGCCCTACTACTAATAATTATTACATTTTGACTACCGCAACTTAACAGCTACATAGAAAAAACTAACCCCTACGAATGTGGTTTCGACCCCGTATCCCCCGCCCGCATTCCTTTCTCCATAAAATTTTTCCTAGTAGCCATCACTTTCTTACTATTTGACCTAGAAATTGCCCTCCTATTGCCCCTGCCATGAGCCCTACAAACAACCAACTTACCACTGATAGTCATGTCATCCCTCTTATTAATCATTATCCTAACCCTGAGTCTAGCCTACGAATGACTGCAAAAAGGACTAGACTGAGCCGAATTGGTACATAGTTTAAACAAAACGAATGATTTCGACTCATTAAATTATGATAGTCATATTTACCAAATGCCCCTTATTTACATAAACATTATACTAGCATTTACCATCTCACTTCTAGGAATACTAGTGTACCGTTCACACCTAATATCCTCCCTACTATGCCTAGAAGGAATAATATTATCACTATTCATTATAGCTACTCTCATAACCCTCAATACCCACTCCCTCTTAGCTAACATTGTACCCATCACCATACTAGTCTTTGCTGCCTGTGAAGCAGCAGTAGGCCTAGCCCTACTAGTCTCAATCTCTAACACATATGGCCTTGACTATGTACAAAACCTAAACCTGCTCCAATGCTAAAACTAATCGCCCCAACAATTATGCTACTACCACTAACATGACTCTCCAAAAAACATATAATTTGAATCAACACAACCACCCACAGCCTAATCATCAGCATCATTCCCCTACTATTTTTTAACCAAATTAATAACAATCTATTTAGTTACTCCCTATCTTTTTCCTCCGACCCCCTAACGACCCCCCTCCTAATACTAACTACCTGACTCCTACCCCTTACAATTATAGCAAGCCAGCGCCACCTATCCAACGAACCACTATCACGAAAAAAACTCTATCTCTCCATATTAATCTCCCTCCAAATCTCCTTAATCATAACATTCACAGCCACAGAACTAATCATATTCTATATCTTCTTCGAAGCCACACTTATCCCTACCCTAGTTATCATCACCCGATGAGGCAACCAACCCGAACGCCTAAACGCAGGTACATACTTCCTATTCTACACCCTAGTAGGATCCCTCCCCCTACTTATTGCATTAATCCACACTCACAACACCTTAGGCTCACTAAATATTCTATTACTCACCCTTACTGCCCAAGAACTATCTAACTCCTGAGCCAACAACTTAATGTGACTGGCATACACAATAGCCTTTATAGTGAAAATACCACTTTACGGGCTCCACCTATGACTCCCTAAGGCCCATGTTGAGGCCCCCATCGCTGGCTCAATGATGCTCGCTGCAGTACTCTTAAAATTAGGTGGCTATGGCATAATACGCCTCATACTCATTCTTAACCCCCTAACAAAACACATAGCTTATCCTTTCCTCGCCCTATCTTTATGGGGTATAATCATAACAAGCTCCATCTGCCTACGGCAAACAGATTTAAAATCGCTCATTGCATACTCCTCAATTAGCCACATAGCCCTTGTAGTAGCAGCTATCCTTATCCAAACCCCCTGAAGCTTCACCGGCGCAGTTGTTCTTATAATTGCCCACGGACTTACATCATCACTATTATTCTGCCTAGCAAACTCAAACTACGAACGAACCCACAGCCGCATCATAATTCTCTCTCAAGGACTCCAAGCCCTACTCCCACTAATAGCCCTTTGATGACTTCTGGCAAGCCTCGCCAACCTCGCCTTACCCCCCACCATTAACCTACTAGGAGAGCTCTCCGTACTAGTAACCACATTCTCCTGATCAAACACCACCCTTTTACTTACAGGATCTAACATGCTAATTACAGCCCTGTACTCCCTTTATATATTTACCACAACACAATGAGGCCCACTCACACACCACATCACCAACATAAAACCCTCATTTACACGAGAAAACATCCTCATATTCATGCACCTATCCCCCATCCTCCTCCTATCCCTCAACCCCGATATTATCACCGGGTTTACCTCCTGTAAATATAGTTTAACCAAAACATCAGATTGTGAATCTGATAACAGAGGCTCACAACCCCTTATTTACCGAGAAAGCTCGTAAGAGCTGCTAACTCATACCCCCGTGCTTAACAACATGGCTTTCTCAACTTTTAAAGGATAACAGCTATCCATTGGTCTTAGGACCCAAAAATTTTGGTGCAACTCCAAATAAAAGTAATAACTATGTACGCTACCATAACCACCTTAGCCCTAACTTCCTTAATTCCCCCTATCCTTACAACCTTCATCAATCCTAACAAAAAAAGCTCATACCCCCATTACGTAAAATCTATCGTCGCATCCACCTTTATCATCAGCCTCTTCCCCACAACAATATTTCTATGCCTAGACCAAGAAACTATTATCTCAAGCTGACACTGAGCAACAACCCAAACAATTCAACTCTCCCTAAGCTTTAAACTAGATTATTTCTCCATAATATTTATCCCTGTAGCACTGTTCGTCACATGATCCATCATAGAATTCTCACTATGATATATAAACTCAGACCCAAACATCAACCAATTCTTCAAATATCTGCTCATCTTCCTAATCACCATACTAATCCTAGTCACCGCTAATAACCTGTTTCAACTCTTTATCGGCTGAGAAGGTGTGGGAATTATATCTTTTCTACTCATTGGCTGATGACACGCTCGAACAGACGCCAACACAGCAGCCGTCCAAGCAATTCTATACAACCGTATTGGTGACATTGGTTTTATCCTAACCCTAGCATGATTTCTCCTACACTCCAACTCATGAGACCCACAACAAATATCTCTCTTAAACACCAACCCTAACCTTATCCCACTTCTAGGTTTCCTCCTAGCAGCAGCAGGCAAATCAGCTCAACTAGGCCTCCACCCCTGACTCCCCTCAGCCATAGAAGGCCCCACCCCCGTCTCAGCCCTACTCCACTCAAGCACTATAGTCGTGGCAGGAGTCTTCCTACTCATCCGCTTCCACCATTTAGCAGAAAACAACTCACTAGCTCAAACTCTTACACTATGCCTAGGCGCTATTACTACTCTATTCGCAGCAGTCTGCGCTCTCACACAAAATGATATCAAAAAAATCGTAGCCTTCTCCACTTCAAGCCAATTAGGGCTTATAGTAGCCACAATTGGCATCGGCCAGCCACACCTAGCATTCCTACACATCTGCACCCACGCTTTCTTTAAAGCCATATTATTTATATGCTCCGGATCCATTATCCATAACCTCAATAATGAGCAAGACATCCGAAAAATAGGAGGTCTGCTCAAAGCCATACCCCTTACTTCAACCTCCCTAGCCATTGGCAGCCTAGCACTAATAGGAATACCTTTTCTCACAGGCTTCTACTCCAAAGACCTCATCATCGAAACCGCAAACATATCACACACAAACGCCTGAGCCCTATCAATTACTCTCATCGCCACCTCTCTTACGAGTGCCTACAGCACTCGAATAATCCTTCTCACCCTGACAGGCCAACCTCGCTTCCCAACCCTTGCCAACATCAACGAAAACTACTCCACCCTATTAAATCCTATTAAACGCCTAACAATTGGAAGCCTGTTTGCAGGATTCTTCATCACCAACAACATCCTCCCTACATCCGTACCCCAAATGACAATCCCACTTTACTTAAAACTTACAGCTCTAAGCATCACTCTCCTAGGACTCCTAACAGCCCTAGACCTCAACTACCTCACCAACAAACTCAAAATAAAACACCCACCACACACATTTTACTTCTCCAACATACTCGGATTTTACCCCAGCATCACACACCGCACAATTCCCTATCTAGGCCTTCTTATAAGTCAAAATCTACCCCTACTCCTCCTAGACCTAATTTGACTAGAAAAACTACTACCTAAAACAATCTCACAACATCAAATCTCAGCCTCCATCACTACCTCTACCCAAAAAGGTTTGATCAAACTGTATTTCCTCTCTTTCTTCTTCCCTCTTCTTATAACCCTTCTTCTAATCACATAACCTATTACCCCGAGCAATCTCAATCACAATATATACACCAACAAATAACGTCCAACCAGTAACCACTACCAATCAACGCCCATAATCATACAAAGCCCCCGCACCAATGGGATCTTCCCGAATTAGTCCTGAACCTTCCCCCTCATAAATCATTCAACTCCCCACATTATTAAAATTCACCACAACCACCACCCCATCATACTCTTTCACCCACAACACCAGCCCCACCTCCATTGCTAACCCCACTAAGACACTCACCAAGACCTCAACCCCAGACCCCCACGCCTCAGGATACTCCTCAATGGCCATCGCTGTAGTATACCCAAAAACAACCATCATCCCCCCTAAATAAATTAAAAAAACCATTAAACCCATATAACCTCCCCCACAGTTTAAAATAATAGCACACCCAACCACACCACTAACAATCAACACTAAACCCCCATAAATAGGAGAAGGCTTAGAGGAAAACCCCACAAACCCCATTACTAAACCCACACTCAATAAAAATAAAACATAAGTCATCATTCTCGCACGGACCACGACCGCGACCAATGATATGAAAAACCATCGTTGTACTTCAACTACAAGAACATCAATGACCCCTATACGCAAAACTAATCCACTAGCAAAACTAATTAACCACTCATTCATTGACCTCCCTACCCCGTCCAACATCTCCACATGATGAAACTTCGGCTCACTCCTTGGTGCCTGCTTAATCCTTCAAATCACCACAGGGCTATTCCTAGCCATACACTACTCACCTGATGCCTCAACCGCCTTCTCATCAATTGCCCACATCACCCGAGATGTAAACTATGGCTGAACCATCCGCTACCTCCACGCTAACGGCGCCTCAATATTCTTCATTTGCCTCTTTCTACACATCGGCCGGGGCCTATACTACGGCTCATTTCTCTACCAAGAAACCTGAAACATCGGCATCATCCTCCTACTCACAACCATAGCAGCAGCCTTCATAGGCTATGTCCTCCCATGAGGCCAAATATCCTTCTGAGGAGCCACAGTAATCACAAACTTGCTATCCGCCATCCCGTACATCGGAACAGACCTAGTCCAATGAGTTTGAGGTGGTTACTCAGTAGATAGCCCTACCCTTACACGATTCTTTACCTTCCACTTTATCCTACCCTTCATTATCACAGCCCTAACAACCCTCCATCTCCTATTTCTACACGAAACAGGATCAAACAACCCTCTAGGCATCCCCTCCCACTCTGACAAAATCACCTTCCACCCCTACTACACAATCAAAGACATCCTAGGCCTATTCCTCTTTCTCCTGACCTTGATAACATTAACACTATTCTCACCAGACCTCCTAGGAGACCCAGACAACTACACTTTAGCCAACCCCCTAAGCACCCCACCCCACATCAAACCCGAATGATATTTCCTATTTGCCTACGCAATTCTCCGATCTGTCCCCAATAAACTAGGAGGCGTCTTAGCTCTATTACTATCTATTCTCATCCTAGCAATAATTCCTATTCTCCACATATCCAAACAACAAAGCATAATATTCCGCCCATTAAGCCAACTACTCTACTGATTCCTAATCGCAGACCTCTTCACCCTAACCTGAATCGGAGGACAACCAGTAAGCTACCCCTTCATCACCATTGGGCAAGCAGCATCCGTACTATACTTCACGACAATCCTATTCCTGATACCAATCACATCCCTGATCGAAAACAAAATACTCAAATGAACCTGCCCTTGTAGTACAGACCAATACACCAGTCTTGTAAACCGGAAACGAAGACCTCCTTCCAAGGGCATATTCAGAGAAAAAGTCCTCGACTCCACCATCAGCACCCAAAGCTAATATTCTAATTTAAACTATTCTCTG
>GGG_Tomoka
GTTTATGTAGCTTACCTCCCCAAAGCAATACACTGAAAATGTTTCGACGGGCTCACATCACCCCATAAACAAATAGGTTTGGTCCTAGCCTTTCTATTAACTCTTAGTAGGATTACACATGCAAGCATCCCCGCCCCAGTGAGTCACCCTCTAAATCACCACGATCAAAAGGAACAAGCATCAAGTACGCAGAAATGCAGCTCAAAACGCTTAGCCTAGCCACACCCCCACGGGAGACAGCAGTGATAAACCTTTAGCAATAAACGAAAGTTTAACTAAGCCATACTAACCCCAGGGTTGGTCAATTTCGTGCCAGCCACCGCGGTCACACGATTAACCCAAGCCAATAGAAATCGGCGTAAAGAGTGTTTTAGATCAATCCCCCAATAAAGCTAAAATTCACCTGAGTTGTAAAAAACTCCAGCTGATATAAAATAAACTACGAAAGTGGCTTTAATATATCTGAACACACAATAGCTAGGACCCAAACTGGGATTAGATACCCCACTATGCCTAGCCCTAAACTTCAACAGTTAAATTAACAAGACTGCTCGCCAGAACACTACGAGCCACAGCTTAAAACTCAAAGGACCTGGCGGTGCTTCACATCCTTCTAGAGGAGCCTGTTCTGTAATCGATAAACCCCGATCAACCTCACCACCTCTTGCTCAGCCTATATACCGCCATCTTCAGCAAACCCTGACGAAGGCCACAAAGTAAGCACAAGTACCCACGTAAAGACGTTAGGTCAAGGTGTAGCCCATGAGGTGGCAAGAAATGGGCTACATTTTCTACTTCAGAAAACTACGATAACCCTTATGAAACCTAAGGGTAGAAGGTGGATTTAGCAGTAAACTAAGAGTAGAGTGCTTAGTTGAACAGGGCCCTGAAGCGCGTACACACCGCCCGTCACCCTCCTCAAGTATACTTCAAAGGACATTTAACTAAAACCCCTACGCATCTATATAGAGGAGATAAGTCGTAACATGGTAAGTGTACTGGAAAGTGCACTTGGACGAACCAGAGTGTAGCTTAACACAAAGCACCCAACTTACACTTAGGAGATTTCAACTCAACTTGACCGCTCTGAGCAAAACCTAGCCCCAAACCCACCCCACATTACTACCAAACAACTTTAATCAAACCATTTACCCAAATAAAGTATAGGCGATAGAAATTGTAAATCGGCGCAATAGATATAGTACCGCAAGGGAAAGATGAAAAAATATAACCAAGCATGACACAGCAAGGACTAACCCCTGTACCTTCTGCATAATGAATTAACTAGAAATAACTTTGCAAAGAGAACCGAAGCTAAGACCCCCGAAACCAGACGAGCTACCTAAGAACAGCTAAAAGAGCACACCCGTCTATGTAGCAAAATAGTGGGAAGATTCCTAGGTAGAGGCGACAAACCTACCGAGCCTGGTGATAGCTGGTTGTCCAAGACAGAATCTTAGTTCAACTTTAAATTTACCCACAGAACCCTCCAAATCCTCCTGTAAATTTAACTGTTAGTCCAAAGAGGAACAGCTCTTTGGACACTAGGAAAAAACCTTGTAAAGTGAGTAAAAAATCTAATACCCATAGTAGGCCTAAAAGCAGCCACCAATTAAGAAAGCGTTCAAGCTCAACACTATCACCCAAAATAATCCCAAACACACAACTGAACTCCTTACACCCAATTGGACCAATCTATTACCCTATAGAAGAGCTAATGTTAGTATAAGTAACATGAAACCATTCTCCTCCGCATAAGCCTACATCAGACCAAAATATTAAACTGACAGTTAACAACTCAATATCTACAACTAACCAACAAGCCATTATTACCCCCACTGTTAACCCAACACAGGCATGCCCACAAGGAAAGGTTGAAAAAAGTAAAAGGAACTCGGCAAATTTTACCCCGCCTGTTTACCAAAAACATCACCTCTAGCATTACCAGTATTAGAGGCACCGCCTGCCCAGTGACATGCGTTCAACGGCCGCGGTACCCTAACCGTGCAAAGGTAGCATAATCACTTGTTCCTTAAATAGGGACTCGTATGAATGGCTCCACGAGGGTTCAGCTGTCTCTTACTTTTGACCAGTGAAATTGACCTGCCCGTGAAGAGGCGGACATAACATAACAAGACGAGAAGACCCTATGGAGCTTTAATTCATTAATGCAAGCAACACTTAATAAACCCACAGGTCCTAAACTATTAAACCTGCATTAAAAATTTCGGTTGGGGCGACCTCGGAGTATAATCTAACCTCCGAACAACACATGCCAAGACTTCACCAGTCAAAGCGAGCTACCACATTTAATTGATCCAATGACTTGACCAACGGAACAAGTTACCCTAGGGATAACAGCGCAATCCTATTCTAGAGTCCATATCAACAGTAGGGTTTACGACCTCGATGTTGGATCAGGACATCCCGATGGTGCAGCCGCTATCAAAGGTTCGTTTGTTCAACGATTAAAGTCCTACGTGATCTGAGTTCAGACCGGAGTAATCCAGGTCGGTTTCTATCTATTCCGTGTTTCTCCCTGTACGAAAGGACAAGAGAAACGAGGCCTACTTCACAAAGCGCCTCCCCCCGTAAATGATACTATCTCAATTTAATATAGCGCCCACATCTACTCAAGAATAGGGTTTGTTAAGATGGCAGAGCCCGGTAATCGCATAAAACTTAAAACTTTATAATCAGAGGTTCAATTCCTCTTCTTAACAATATATCCATGGCTAACCTTCTACTCCTCATTGTACCTATCCTAATCGCCATAGCATTCCTAATGCTAACCGAACGAAAAATTTTAGGCTATATACAACTACGTAAAGGCCCCAACGTCGTAGGCCCCTACGGACTACTACAACCCTTCGCTGACGCCATAAAACTCTTCACCAAAGAGCCCCTAAAACCCTCAACATCAACCATCACCCTCTACATTACCGCCCCAACCTTAGCTCTCACTATTGCCCTACTATTATGAACCCCCCTCCCCATACCCAACCCCCTAGTCAATCTCAATCTAGGCCTCCTATTCATCCTAGCCACCTCTAGCCTAGCCGTTTACTCCATCCTCTGATCAGGGTGGGCATCAAACTCAAACTACGCTTTGATCGGCGCACTACGAGCAGTAGCCCAAACAATCTCATATGAAGTCACCCTGGCCATTATCCTACTATCAACACTACTGATGAATGGTTCCTTTAACCTCTCCACCCTCATCATAACACAAGAACACCTCTGACTGCTCCTACCAACATGACCCTTAGCTATAATATGATTTATCTCCACATTAGCAGAAACCAACCGGACCCCCTTCGACCTCGCTGAAGGAGAATCTGAACTGGTCTCAGGCTTTAATATCGAATATGCCGCAGGCCCCTTCGCCCTATTCTTCATAGCCGAGTACATAAATATTATCATAATAAATACTCTCACCACTATAATTTTCCTAGGAACAACATACAATGCCCACTCCCCTGAACTCTACACAGTATGCTTCATCACCAAAACCCTGCTTCTAACCTCTCTATTCCTATGAATTCGAACTGCATATCCTCGATTTCGCTACGACCAACTCATGCACCTCCTGTGAAAAAACTTCTTGCCACTCACCCTGGCACTACTCATATGATACATTTCCATACCTACCACAATCTCCAGCATTCCCCCTCAAACCTAAGAAATATGTCTGATAAAAGAGTTACTTTGATAGAGTAAATAATAGAGGTTTAAACCCCCTTATTTCTAGGACTATGAGAATTGAACCCATCCCTGAGAATCCAAAATTCTCCGTGCCACCTGTCACACCCCATCCTAAAGTAAGGTCAGCTAAATAAGCTATCGGGCCCATACCCCGAAAATGTTGGTCACATCCTTCCCGTACTAATTAACCCCCTGGCCCAACCCATCATCTACTCTACCATCTTCGCAGGCACTCTTATTACAGCACTAAGCTCCCACTGATTTTTTGCCTGAGTAGGCCTAGAAATAAACATACTAGCTTTTATCCCAGTCCTAACCAAAAAAATAAATCCCCGCTCCACAGAAGCCGCCATCAAATATTTCCTCACACAAGCAACTGCATCCATAATCCTCCTAATAGCCATCCTCTCCAACAACATACTCTCCGGACAATGAACCACAACCAATGCCACTAATCAATACTCATCATTAATGATCGTAGTAGCTATAGCTATAAAACTAGGAATAGCCCCCTTTCACTTCTGAGTGCCAGAAGTCACCCAAGGCACCCCCCTAATGTCTGGCCTACTCCTCCTCACATGACAAAAACTAGCCCCTATGTCAATCATATACCAAATTTCCTCGTCAACAAATGTAAGCCTTCTCCTCACTCTTTCAATCCTATCCATCCTAGCAGGCAGCTGAGGCGGACTAAACCAAACTCAACTACGCAAGATTCTAGCATACTCCTCAATCACCCATGTAGGATGAATAATAGCAGTTCTACCATATAACCCTAATATAACTATTCTTAATCTGACCATTTATATTATCCTCACTACTACCACATTCCTATTACTCAACCTAAACTCCAGCACCACAACCTTACTACTATCTCGTACTTGAAATAAACTGACATGATTAACACCTCTAATCCCCTCCACCCTCCTCTCCCTAGGAGGTCTACCCCCACTAACCGGCTTCCTACCCAAATGGCTTATTATCGAAGAATTCACAAAAAATAACGACCTCATTACCCCCACCATTATGGCCATCATCACCCTCCTCAACCTCTATTTCTATCTACGCCTAATTTACTCCACCTCTATCACACTACTACCCATATCCAACAACGTAAAGATAAAATGACAGCTCGAATATACTAAACCCACTCCCTTCCTCCCTACACTTATCACACTCACCACCCTACTTCTACCCATCTCCCCCTTCATACTAATAATTCTATAGAAATTTAGGTTAAACATAGACCAAGAGCCTTCAAAGCCCTTAGTAAGTTACAATACTTAATTTCTGCAACAACTAAGGACTGCAAAACCCTACTCTGCATCAACTGAACGCAAATCAGCCACTTTAATTAAGCTAAGCCCTTACTAGATCAATGGGACTCAAACCCACAAACATTTAGTTAACAGCTAAACACCCTAGTCAACTGGCTTCAATCTACTTCTCCCGCCGCAAGAAAAAAAGGCGGGAGAAGCCCCGGCAGGTTTGAAGCTGCTTCTTCGAATTTGCAATTCAATATGAAATTCACCTCGGAGCTGGTAAAAAGAGGCCTAGCCTCTGTCTTTAGATTTACAGTCCAATGCCTTACTCAGCCATTTTACCTCCTTTTTTCCACTGATGTTCACCGACCGCTGATTATTCTCTACAAACCATAAAGATATTGGAACACTATATCTACTATTCGGCGCATGAGCTGGAGTCCTAGGCACAGCCCTAAGCCTCCTTATTCGAGCAGAACTTGGTCAACCAGGCAACCTTCTAGGTAACGATCACATCTATAATGTTATCGTCACAGCCCATGCGTTCGTAATAATTTTCTTCATAGTAATGCCTATCATAATCGGAGGCTTTGGCAACTGGCTAGTACCCTTAATAATTGGTGCCCCCGACATGGCATTCCCCCGCATAAACAACATAAGCTTCTGACTCCTTCCCCCTTCTTTCCTACTTCTGCTCGCATCCGCTATAGTAGAAGCCGGCGCAGGAACTGGTTGGACAGTCTACCCTCCCTTAGCAGGAAATTATTCCCACCCCGGGGCTTCTGTAGACCTAACCATTTTTTCCCTACACCTAGCAGGCATCTCCTCTATTCTAGGAGCCATCAACTTCATTACAACAATCATCAATATAAAACCCCCCGCCATAACCCAATACCAAACACCCCTTTTCGTCTGATCCGTCCTAATCACAGCAGTCTTACTTCTTCTATCTCTCCCAGTACTAGCTGCTGGAATTACCATATTATTAACAGACCGTAACCTCAACACCACCTTTTTCGACCCAGCCGGAGGAGGAGATCCTATCCTATACCAACACTTATTCTGATTTTTTGGACACCCCGAAGTTTATATTCTAATCCTACCAGGCTTCGGAATAATCTCCCACATTGTAACTTATTACTCCGGAAAAAAAGAACCATTCGGATATATAGGTATGGTCTGAGCTATAATATCAATTGGTTTCCTGGGATTTATTGTGTGAGCCCACCACATATTTACAGTAGGAATAGACGTAGATACACGAGCCTACTTCACCTCCGCTACCATAATCATCGCTATCCCCACCGGCGTCAAAGTATTCAGCTGACTCGCTACACTCCATGGAAGTAATACCAAATGATCTGCCGCAATGCTCTGAGCCCTAGGGTTCATTTTTCTCTTCACTGTAGGCGGCCTAACCGGCATCGTACTAGCAAACTCGTCATTAGATATCGTGCTGCACGACACATATTACGTCGTAGCTCACTTCCACTATGTCCTATCTATAGGAGCTGTGTTCGCCATCATAGGGGGCTTTATTCACTGATTTCCCCTATTCTCAGGCTACACTCTAGATCAAACCTACGCCAAAATCCACTTTGCCATCATATTCATTGGCGTTAATCTAACCTTCTTCCCACAACACTTTCTTGGCCTATCTGGAATACCCCGACGTTACTCGGACTACCCCGATGCATATACCACATGAAATATCCTGTCATCCGTGGGCTCATTCATTTCCCTAACAGCAGTAATATTAATAATTTTTATAATCTGAGAAGCCTTCGCCTCAAAACGAAAAGTCCTAATAATCGAAGAACCCTCCACAAATCTGGAGTGACTGTATGGATGCCCTCCACCCTATCATACATTTGAAGAGCCTGTATATATAAAGTCTAAACAAAAAAGGAAGGAATCGAACCCCCCAAAGCTGGTTTCAAGCCAACCCCATGACCTTCATGACTTTTTCAAAAAAGATATTAGAAAAACTATTTCATAACTTTGTCAAGGTTAAATTACGGGTTAAACCCCGTATATCTTAATGGCACATGCAGCGCAAGTAGGTCTACAAGACGCTACTTCTCCTATCATAGAAGAACTAATCACCTTTCATGATCATGCTCTCATAATCATTTTTCTCATCTGCTTCTTAGTCCTGTACGCCCTTTTCCTAACACTCACAACAAAGCTAACTAGCACCAACATCTCAGACGCCCAAGAAATAGAGACCATCTGAACCATCCTACCCGCTATTATCTTAGTCCTGATCGCCCTCCCATCTCTACGAATCCTCTATATGACAGATGAAATCAATGACCCCTCCTTCACTATCAAATCAATCGGTCACCAATGATACTGAACCTACGAATACACCGACTATGGTGGATTGATCTTTAACTCCTATATACTCCCCCCATTATTCCTAGAACCAGGTGACCTACGACTCCTTGACGTCGACAACCGAGTAGTCCTTCCAGTTGAAGCCCCCGTCCGTATAATAATTACATCCCAAGATGTCTTACACTCATGAGCTGTTCCCACATTAGGCCTAAAAACAGACGCAATCCCCGGACGCCTGAACCAAACCACATTCACCGCCACACGACCAGGAGTATACTACGGCCAGTGCTCAGAAATCTGTGGAGCCAACCACAGTTTTATGCCCATTGTTCTAGAGCTAATCCCCCTAAAAATCTTTGAAATGGGGCCCGTATTCGCCCTATAATACCCCTCTCATCCCTCTCCAGAGCTCACTGTAAAGCTAACCTAGCATTAACCTTTTAAGTTAAAGATTAAGAGTATCGACACCTCTTTGCAGTGAAATGCCCCAGCTAAATACCACCGTATGGCCCACCATAATTGCCCCAATACTCCTCACACTATTTCTCATTACCCAGCTAAAAGTTTTAAACACAAATTACCACCTACCCCCCTTACCAAAAACTATAAAAATAAAAAACTTCTGCAAACCCTGAGAACCAAAATGAACGAAAATTTATTCGCTTCATTCATTGCCCCCACAATCCTAGGCTTACCCGCCGCAGTACTAATTATCCTACTTCCCCCTCTACTGATCCCCACCTCCAAATATCTCATCAACAACCGACTGATTGCCACCCAACAGTGACTAATCCAACTAACCTCAAAACAAATAATAACTATACATAACGCCAAGGGACGAACCTGATCCCTTATGTTAATATCATTAATTATTTTTATTGCCACAACCAACCTCCTCGGACTCTTGCCCCACTCATTCACACCAACTACCCAGCTATCTATAAACCTGGCCATAGCCATCCCCCTGTGAGCAGGCGCAGTAACTTCAGGCTTTCGCTCCAAGACTAAAAATGCCCTAGCCCACCTATTACCACAAGGCACCCCTACGCCCCTTATCCCTATACTAGTCATCATTGAAACCATCAGCCTACTCATCCAACCAATAGCCCTGGCTGTACGCCTAACCGCTAACATCACTGCAGGTCACCTACTTATGCACCTAATCGGAAGCGCCACACTAGCAATATCAACTACCAATCTTCCCTCAGCACTCATTATCTTTACAGTCCTAATTTTATTAACTATACTAGAAATCGCTGTCGCCCTCATCCAAGCCTACGTTTTCACACTTTTAGTGAGCCTCTACCTGCACGAGAACACATAATGACCCACCAATCACATGCCTATCACATAGTAAAACCCAGCCCATGACCCCTAACAGGGGCCCTCTCAGCCCTCCTAATAACCTCAGGCTTAGCCATATGATTCCACTTCCACTCCACAACCCTACTCATACTAGGCCTACTAACCAACATACTAACTATATACCAATGATGACGTGATGTAATGCGAGAAAGCACGTACCAAGGCCACCATACACTACCCGTCCAAAAAGGCTTACGATATGGAATGATCCTATTTATTACTTCAGAAGTCTTTTTCTTCGCAGGATTCTTCTGAGCTTTCTACCACTCCAGCCTAGCCCCTACCCCTCAACTAGGAGCACACTGACCCCCAACAGGCATCACCCCACTAAACCCCCTAGAAGTCCCACTTTTAAATACATCTGTACTGCTCGCATCAGGTGTCTCAATTACCTGAGCCCACCATAGCCTAATAGAAAATAACCGTAACCAAATAATTCAAGCACTACTTATCACAATTTTACTGGGCCTCTACTTCACCCTCCTACAAGCCTCAGAGTACTTTGAAGCCCCCTTTACCATTTCCGATGGCATCTATGGCTCAACATTTTTTGTAGCCACAGGTTTTCACGGGCTCCACGTCATCATTGGATCAACTTTCCTCACTATCTGTCTTATTCGCCAACTAATATTTCACTTTACATCCAAACACCACTTCGGCTTCGAAGCCGCCGCTTGGTATTGGCACTTCGTAGATGTAGTCTGACTATTCCTATACGTCTCCATCTACTGATGAGGGTCCTACTCTTTTAGTATAATTAGTACCGTTAACTTCCAATTAACCAGTTTTGGTAGTACCCAAAAAAGAGTAATAAACTTCGCCCTAATCTTAATAACCAACACCCTTCTAGCCCTACTACTAATAATTATTACATTTTGACTACCGCAACTTAACAGCTACATAGAAAAAACTAACCCCTACGAATGTGGTTTCGACCCCGTATCCCCCGCCCGCATTCCTTTCTCCATAAAATTTTTCCTAGTAGCCATCACTTTCTTACTATTTGACCTAGAAATTGCCCTCCTATTGCCCCTGCCATGAGCCCTACAAACAACCAACTTACCACTGATAGTCATGTCATCCCTCTTATTAATCATTATCCTAACCCTGAGTCTAGCCTACGAATGACTGCAAAAAGGACTAGACTGAGCCGAATTGGTACATAGTTTAAACAAAACGAATGATTTCGACTCATTAAATTATGATAGTCATATTTACCAAATGCCCCTTATTTACATAAACATTATACTAGCATTTACCATCTCACTTCTAGGAATACTAGTGTACCGTTCACACCTAATATCCTCCCTACTATGCCTAGAAGGAATAATATTATCACTATTCATTATAGCTACTCTCATAACCCTCAATACCCACTCCCTCTTAGCTAACATTGTACCCATCACCATACTAGTCTTTGCTGCCTGTGAAGCAGCAGTAGGCCTAGCCCTACTAGTCTCAATCTCTAACACATATGGCCTTGACTATGTACAAAACCTAAACCTGCTCCAATGCTAAAACTAATCGCCCCAACAATTATGCTACTACCACTAACATGACTCTCCAAAAAACATATAATTTGAATCAACACAACCACCCACAGCCTAATCATCAGCATCATTCCCCTACTATTTTTTAACCAAATTAATAACAATCTATTTAGTTACTCCCTATCTTTTTCCTCCGACCCCCTAACGACCCCCCTCCTAATACTAACTACCTGACTCCTACCCCTTACAATTATAGCAAGCCAGCGCCACCTATCCAACGAACCACTATCACGAAAAAAACTCTATCTCTCCATATTAATCTCCCTCCAAATCTCCTTAATCATAACATTCACAGCCACAGAACTAATCATATTCTATATTTTCTTCGAAGCCACACTTATCCCTACCCTAGTTATCATCACCCGATGAGGCAACCAACCCGAACGTCTAAACGCAGGTACATACTTCCTATTCTACACCCTAGTAGGATCCCTCCCCCTACTTATCGCATTAATCCACACTCACAACACCTTAGGCTCACTAAATATTCTATTACTCACCCTTACTGCCCAAGAACTATCTAACTCCTGAGCCAACAACTTAATGTGACTGGCATACACAATAGCCTTTATAGTGAAAATACCACTTTACGGGCTCCACCTATGACTCCCTAAGGCCCATGTTGAGGCCCCCATCGCTGGCTCAATGATGCTCGCTGCAGTACTCTTAAAATTAGGTGGCTATGGCATAATACGCCTCATACTCATTCTTAACCCCCTAACAAAACACATAGCTTATCCTTTCCTCGCCCTATCTTTATGGGGTATAATCATAACAAGCTCCATCTGCCTACGGCAAACAGATTTAAAATCGCTCATTGCATACTCCTCAATTAGCCACATAGCCCTTGTAGTAGCAGCTATCCTTATCCAAACCCCCTGAAGCTTCACCGGCGCAGTTGTTCTTATAATTGCCCACGGACTTACATCATCACTATTATTCTGCCTAGCAAACTCAAACTACGAACGAACCCACAGCCGCATCATAATTCTCTCTCAAGGACTCCAAGCCCTACTCCCACTAATAGCCCTTTGATGACTTCTGGCAAGCCTCGCCAACCTCGCCTTACCCCCCACCATTAACCTACTAGGAGAGCTCTCCGTACTAGTAACCACATTCTCCTGATCAAACACCACCCTTTTACTTACAGGATCTAACATGCTAATTACAGCCCTGTACTCCCTTTATATATTTACCACAACACAATGAGGCCCACTCACACACCACATCACCAACATAAAACCCTCATTTACACGAGAAAACATCCTCATATTCATGCACCTATCCCCCATCCTCCTCCTATCCCTCAACCCCGATATTATCACCGGGTTTACCTCCTGTAAATATAGTTTAACCAAAACATCAGATTGTGAATCTGATAACAGAGGCTCACAACCCCTTATTTACCGAGAAAGCTCGTAAGAGCTGCTAACTCATACCTCCGTGCTTAACAACATGGCTTTCTCAACTTTTAAAGGATAACAGCTATCCATTGGTCTTAGGACCCAAAAATTTTGGTGCAACTCCAAATAAAAGTAATAACTATGTATGCTACCATAACCACCTTAGCCCTAACCTCCTTAATTCCCCCTATCCTTACAACCTTCATCAATCCTAACAAAAAAAGCTCATACCCCCATTACGTAAAATCTATCATCGCATCCACCTTTATCATCAGCCTCTTCCCCACAACAATATTTCTATGCCTAGACCAAGAAACTATTATCTCAAGCTGACACTGAGCAACAACCCAAACAATTCAACTCTCCCTAAGCTTTAAACTAGACTATTTCTCCATAATATTTATCCCTGTAGCACTGTTCGTCACATGATCCATCATAGAATTCTCACTATGATATATAAACTCAGACCCAAACATCAACCAATTCTTCAAATATCTGCTCATCTTCCTAATCACCATACTAATCCTAGTCACCGCTAATAACCTGTTTCAACTCTTTATCGGCTGAGAAGGTGTGGGAATTATATCTTTTCTACTCATTGGCTGATGACACGCTCGAACAGACGCCAACACAGCAGCCGTCCAAGCAATTCTATACAACCGTATTGGTGACATTGGTTTTATCCTAACCCTAGCATGATTTCTCCTACACTCCAACTCATGAGACCCACAACAAATATCTCTCTTAAACACCAACCCTAACCTTATCCCACTTCTAGGTTTCCTCCTAGCAGCAGCAGGCAAATCAGCTCAACTAGGCCTCCACCCCTGACTCCCCTCGGCCATAGAAGGCCCCACCCCCGTCTCAGCCCTACTCCACTCAAGCACTATAGTCGTGGCAGGAGTCTTCCTACTCATCCGCTTCCACCATTTAGCAGAAAACAACTCACTAGCTCAAACTCTTACACTATGCCTAGGCGCTATTACTACTCTATTCGCGGCAGTCTGCGCTCTCACACAAAATGATATCAAAAAAATCGTAGCCTTCTCCACTTCAAGCCAATTAGGGCTCATAGTAGCCACAATTGGCATCGGCCAGCCACACCTAGCATTCCTACACATCTGCACCCACGCTTTCTTTAAAGCCATATTATTTATATGCTCCGGATCCATTATCCATAACCTCAATAATGAGCAAGACATCCGAAAAATAGGAGGTCTGCTCAAAGCCATACCCCTTACTTCAACCTCCCTAGCCATTGGCAGCCTAGCACTAATAGGAATACCTTTTCTCACAGGCTTCTACTCCAAAGACCTCATCATCGAAACCGCAAACATATCACACACAAACGCCTGAGCCCTATCAATTACTCTCATCGCCACCTCTCTTACGAGTGCCTACAGCACTCGAATAATCCTTCTCACCCTGACAGGCCAACCTCGCTTCCCAACCCTTGCCAACATCAACGAAAACTACTCCACCCTATTAAATCCTATTAAACGCCTAACAATTGGAAGCCTGTTTGCAGGATTCTTCATCACCAACAACATCCTCCCTACATCCGTACCCCAAATGACAATCCCACTTTACTTAAAACTTACAGCTCTAAGCATCACTCTCCTAGGACTCCTAACAGCCCTAGACCTCAACTACCTCACCAACAAACTCAAAATAAAACACCCACCACACACATTTTACTTCTCCAACATACTCGGATTTTACCCCAGCATCACACACCGCACAATTCCCTATCTAGGCCTTCTTATAAGTCAAAATCTACCCCTACTCCTCCTAGACCTAATTTGACTAGAAAAACTACTACCTAAAACAATCTCACAGCATCAAATCTCAGCCTCCATCACTACCTCTACCCAAAAAGGTTTGATCAAACTGTATTTCCTCTCTTTCTTCTTCCCTCTTCTTATAACCCTTCTTCTAATCACATAACCTATTACCCCGAGCAATCTCAATCACAATATATACACCAACAAATAACGTCCAACCAGTAACCACTACCAATCAACGCCCATAATCATACAAAGCCCCCGCACCAATAGGATCTTCCCGAATTAGTCCTGAACCTTCCCCCTCATAAATCATTCAACTCCCCACATTATTAAAATTCACCACAACCACCACCCCATCATACTCTTTCACCCACAACACCAGCCCCACCTCCATTGCTAACCCCACTAAGACACTCACCAAGACCTCAACCCCAGACCCCCACGCCTCAGGATACTCCTCAATGGCCATCGCTGTAGTATACCCAAAAACAACCATCATCCCCCCTAAATAAATTAAAAAAACCATTAAACCCATATAACCTCCCCCACAGTTTAAAATAATAGCACACCCAACCACACCACTAACAATCAACACTAAACCCCCATAAATAGGAGAAGGCTTAGAGGAAAACCCCACAAACCCCATTACTAAACCCACACTCAATAAAAATAAAACATAAGTCATCATTCTCGCACGGACCACGACCGCGACCAATGATATGAAAAACCATCGTTGTACTTCAACTACAAGAACATCAATGACCCCTATACGCAAAACTAATCCACTAGCAAAACTAATTAACCACTCATTCATTGACCTCCCTACCCCGTCCAACATCTCCACATGATGAAACTTCGGCTCACTCCTTGGTGCCTGCTTAATCCTTCAAATCACCACAGGGCTATTCCTAGCCATACACTACTCACCTGATGCCTCAACCGCCTTCTCATCAATTGCCCACATCACCCGAGATGTAAACTATGGCTGAACCATCCGCTACCTCCACGCTAACGGCGCCTCAATATTCTTCATTTGCCTCTTTCTACACATCGGCCGGGGCCTATACTACGGCTCATTTCTCTACCAAGAAACCTGAAACATCGGCATCATCCTCCTACTCACAACCATAGCAGCAGCCTTCATAGGCTATGTCCTCCCATGAGGCCAAATATCCTTCTGAGGAGCCACAGTAATCACAAACTTGCTATCCGCCATCCCGTACATCGGAACAGACCTAGTCCAATGAGTTTGAGGTGGTTACTCAGTAGATAGCCCTACCCTTACACGATTCTTTACCTTCCACTTTATCCTACCCTTCATCATCACAGCCCTAACAACCCTCCATCTCCTATTTCTACACGAAACAGGATCAAACAACCCTCTAGGCATCCCCTCCCACTCTGACAAAATCACCTTCCACCCCTACTACACAATCAAAGACATCCTAGGCCTATTCCTCTTTCTCCTGACCTTGATAACATTAACACTATTCTCACCAGACCTCCTAGGAGACCCAGACAACTACACCTTAGCCAACCCCCTAAGCACCCCACCCCACATCAAACCCGAATGATATTTCCTATTTGCCTACGCAATTCTCCGATCTGTCCCCAATAAACTAGGAGGCGTCTTAGCTCTATTACTATCTATTCTCATCCTAGCAATAATTCCTATTCTCCACATATCCAAACAACAAAGCATAATATTCCGCCCATTAAGCCAACTACTCTACTGATTCCTAATCGCAGACCTCTTCACCCTAACCTGAATCGGAGGACAACCAGTAAGCTACCCCTTCATCACCATTGGGCAAGTAGCATCCGTACTATACTTCACGACAATCCTATTCCTGATACCAATCACATCCCTGATCGAAAACAAAATACTCAAATGAACCTGCCCTTGTAGTACAGACCAATACACCAGTCTTGTAAACCGGAAACGAAGACCTCCTTCCAAGGGCATATTCAGAGAAAAAGTCCTCGACTCCACCATCAGCACCCAAAGCTAATATTCTAATTTAAACTATTCTCTG
>GGG_Nikumba
GTTTATGTAGCTTACCTCCCCAAAGCAATACACTGAAAATGTTTCGACGGGCTCACATCACCCCATAAACAAATAGGTTTGGTCCTAGCCTTTCTATTAACTCTTAGTAGGATTACACATGCAAGCATCCCCGCCCCAGTGAGTCACCCTCTAAATCACCACGATCAAAAGGAACAAGCATCAAGTACGCAGAAATGCAGCTCAAAACGCTTAGCCTAGCCACACCCCCACGGGAGACAGCAGTGATAAACCTTTAGCAATAAACGAAAGTTTAACTAAGCCATACTAACCCCAGGGTTGGTCAATTTCGTGCCAGCCACCGCGGTCACACGATTAACCCAAGCCAATAGAAATCGGCGTAAAGAGTGTTTTAGATCAATCCCCCAATAAAGCTAAAATTCACCTGAGTTGTAAAAAACTCCAGCTGATATAAAATAAACTACGAAAGTGGCTTTAATATATCTGAACACACAATAGCTAGGACCCAAACTGGGATTAGATACCCCACTATGCCTAGCCCTAAACTTCAACAGTTAAATTAACAAGACTGCTCGCCAGAACACTACGAGCCACAGCTTAAAACTCAAAGGACCTGGCGGTGCTTCACATCCTTCTAGAGGAGCCTGTTCTGTAATCGATAAACCCCGATCAACCTCACCACCTCTTGCTCAGCCTATATACCGCCATCTTCAGCAAACCCTGACGAAGGCCACAAAGTAAGCACAAGTACCCACGTAAAGACGTTAGGTCAAGGTGTAGCCCATGAGGTGGCAAGAAATGGGCTACATTTTCTACTTCAGAAAACTACGATAACCCTTATGAAACCTAAGGGTAGAAGGTGGATTTAGCAGTAAACTAAGAGTAGAGTGCTTAGTTGAACAGGGCCCTGAAGCGCGTACACACCGCCCGTCACCCTCCTCAAGTATACTTCAAAGGACATTTAACTAAAACCCCTACGCATCTATATAGAGGAGATAAGTCGTAACATGGTAAGTGTACTGGAAAGTGCACTTGGACGAACCAGAGTGTAGCTTAACACAAAGCACCCAACTTACACTTAGGAGATTTCAACTCAACTTGACCGCTCTGAGCAAAACCTAGCCCCAAACCCACCCCACATTACTACCAAACAACTTTAATCAAACCATTTACCCAAATAAAGTATAGGCGATAGAAATTGTAAATCGGCGCAATAGATATAGTACCGCAAGGGAAAGATGAAAAAATATAACCAAGCATGACACAGCAAGGACTAACCCCTGTACCTTCTGCATAATGAATTAACTAGAAATAACTTTGCAAAGAGAACCGAAGCTAAGACCCCCGAAACCAGACGAGCTACCTAAGAACAGCTAAAAGAGCACACCCGTCTATGTAGCAAAATAGTGGGAAGATTCCTAGGTAGAGGCGACAAACCTACCGAGCCTGGTGATAGCTGGTTGTCCAAGACAGAATCTTAGTTCAACTTTAAATTTACCCACAGAACCCTCCAAATCCTCCTGTAAATTTAACTGTTAGTCCAAAGAGGAACAGCTCTTTGGACACTAGGAAAAAACCTTGTAAAGTGAGTAAAAAATCTAATACCCATAGTAGGCCTAAAAGCAGCCACCAATTAAGAAAGCGTTCAAGCTCAACACTATCACCCAAAATAATCCCAAACACACAACTGAACTCCTTACACCCAATTGGACCAATCTATTACCCTATAGAAGAGCTAATGTTAGTATAAGTAACATGAAACCATTCTCCTCCGCATAAGCCTACATCAGACCAAAATATTAAACTGACAGTTAACAACTCAATATCTACAACTAACCAACAAGCCATTATTACCCCCACTGTTAACCCAACACAGGCATGCCCACAAGGAAAGGTTGAAAAAAGTAAAAGGAACTCGGCAAATTTTACCCCGCCTGTTTACCAAAAACATCACCTCTAGCATTACCAGTATTAGAGGCACCGCCTGCCCAGTGACATGCGTTCAACGGCCGCGGTACCCTAACCGTGCAAAGGTAGCATAATCACTTGTTCCTTAAATAGGGACTCGTATGAATGGCTCCACGAGGGTTCAGCTGTCTCTTACTTTTGACCAGTGAAATTGACCTGCCCGTGAAGAGGCGGACATAACATAACAAGACGAGAAGACCCTATGGAGCTTTAATTCATTAATGCAAGCAACACTTAATAAACCCACAGGTCCTAAACTATTAAACCTGCATTAAAAATTTCGGTTGGGGCGACCTCGGAGTATAATCTAACCTCCGAACAACACATGCCAAGACTTCACCAGTCAAAGCGAGCTACCACATTTAATTGATCCAATGACTTGACCAACGGAACAAGTTACCCTAGGGATAACAGCGCAATCCTATTCTAGAGTCCATATCAACAGTAGGGTTTACGACCTCGATGTTGGATCAGGACATCCCGATGGTGCAGCCGCTATCAAAGGTTCGTTTGTTCAACGATTAAAGTCCTACGTGATCTGAGTTCAGACCGGAGTAATCCAGGTCGGTTTCTATCTATTCCGTGTTTCTCCCTGTACGAAAGGACAAGAGAAACGAGGCCTACTTCACAAAGCGCCTCCCCCCGTAAATGATACTATCTCAATTTAATATAGCGCCCACATCTACTCAAGAATAGGGTTTGTTAAGATGGCAGAGCCCGGTAATCGCATAAAACTTAAAACTTTATAATCAGAGGTTCAATTCCTCTTCTTAACAATATATCCATGGCTAACCTTCTACTCCTCATTGTACCTATCCTAATCGCCATAGCATTCCTAATGCTAACCGAACGAAAAATTTTAGGCTATATACAACTACGTAAAGGCCCCAACGTCGTAGGCCCCTACGGACTACTACAACCCTTCGCTGACGCCATAAAACTCTTCACCAAAGAGCCCCTAAAACCCTCAACATCAACCATCACCCTCTACATTACCGCCCCAACCTTAGCTCTCACTATTGCCCTACTATTATGAACCCCCCTCCCCATACCCAACCCCCTAGTCAATCTCAATCTAGGCCTCCTATTCATCCTAGCCACCTCTAGCCTAGCCGTTTACTCCATCCTCTGATCAGGGTGGGCATCAAACTCAAACTACGCTTTGATCGGCGCACTACGAGCAGTAGCCCAAACAATCTCATATGAAGTCACCCTGGCCATTATCCTACTATCAACACTACTGATGAATGGTTCCTTTAACCTCTCCACCCTCATCATAACACAAGAACACCTCTGACTGCTCCTACCAACATGACCCTTAGCTATAATATGATTTATCTCCACATTAGCAGAAACCAACCGGACCCCCTTCGACCTCGCTGAAGGAGAATCTGAACTGGTCTCAGGCTTTAATATCGAATATGCCGCAGGCCCCTTCGCCCTATTCTTCATAGCCGAGTACATAAATATTATCATAATAAATACTCTCACCACTATAATTTTCCTAGGAACAACATACAATGCCCACTCCCCTGAACTCTACACAGTATGCTTCATCACCAAAACCCTGCTTCTAACCTCTCTATTCCTATGAATTCGAACTGCATATCCTCGATTTCGCTACGACCAACTCATGCACCTCCTGTGAAAAAACTTCTTGCCACTCACCCTGGCACTACTCATATGATACATTTCCATACCTACCACAATCTCCAGCATTCCCCCTCAAACCTAAGAAATATGTCTGATAAAAGAGTTACTTTGATAGAGTAAATAATAGAGGTTTAAACCCCCTTATTTCTAGGACTATGAGAATTGAACCCATCCCTGAGAATCCAAAATTCTCCGTGCCACCTGTCACACCCCATCCTAAAGTAAGGTCAGCTAAATAAGCTATCGGGCCCATACCCCGAAAATGTTGGTCACATCCTTCCCGTACTAATTAACCCCCTGGCCCAACCCATCATCTACTCTACCATCTTCGCAGGCACTCTTATTACAGCACTAAGCTCCCACTGATTTTTTGCCTGAGTAGGCCTAGAAATAAACATACTAGCTTTTATCCCAGTCCTAACCAAAAAAATAAATCCCCGCTCCACAGAAGCCGCCATCAAATATTTCCTCACACAAGCAACTGCATCCATAATCCTCCTAATAGCCATCCTCTCCAACAACATACTCTCCGGACAATGAACCACAACCAATGCCACTAATCAATACTCATCATTAATGATCGTAGTAGCTATAGCTATAAAACTAGGAATAGCCCCCTTTCACTTCTGAGTGCCAGAAGTCACCCAAGGCACCCCCCTAATGTCTGGCCTACTCCTCCTCACATGACAAAAACTAGCCCCTATGTCAATCATATACCAAATTTCCTCGTCAACAAATGTAAGCCTTCTCCTCACTCTTTCAATCCTATCCATCCTAGCAGGCAGCTGAGGCGGACTAAACCAAACTCAACTACGCAAGATTCTAGCATACTCCTCAATCACCCATGTAGGATGAATAATAGCAGTTCTACCATATAACCCTAATATAACTATTCTTAATCTGACCATTTATATTATCCTCACTACTACCACATTCCTATTACTCAACCTAAACTCCAGCACCACAACCTTACTACTATCTCGTACTTGAAATAAACTGACATGATTAACACCTCTAATCCCCTCCACCCTCCTCTCCCTAGGAGGTCTACCCCCACTAACCGGCTTCCTACCCAAATGGCTTATTATCGAAGAATTCACAAAAAATAACGACCTCATTACCCCCACCATTATGGCCATCATCACCCTCCTCAACCTCTATTTCTATCTACGCCTAATTTACTCCACCTCTATCACACTACTACCCATATCCAACAACGTAAAGATAAAATGACAGCTCGAATATACTAAACCCACTCCCTTCCTCCCTACACTTATCACACTCACCACCCTACTTCTACCCATCTCCCCCTTCATACTAATAATTCTATAGAAATTTAGGTTAAACATAGACCAAGAGCCTTCAAAGCCCTTAGTAAGTTACAATACTTAATTTCTGCAACAACTAAGGACTGCAAAACCCTACTCTGCATCAACTGAACGCAAATCAGCCACTTTAATTAAGCTAAGCCCTTACTAGATCAATGGGACTCAAACCCACAAACATTTAGTTAACAGCTAAACACCCTAGTCAACTGGCTTCAATCTACTTCTCCCGCCGCAAGAAAAAAAGGCGGGAGAAGCCCCGGCAGGTTTGAAGCTGCTTCTTCGAATTTGCAATTCAATATGAAATTCACCTCGGAGCTGGTAAAAAGAGGCCTAGCCTCTGTCTTTAGATTTACAGTCCAATGCCTTACTCAGCCATTTTACCTCCTTTTTTCCACTGATGTTCACCGACCGCTGATTATTCTCTACAAACCATAAAGATATTGGAACACTATATCTACTATTCGGCGCATGAGCTGGAGTCCTAGGCACAGCCCTAAGCCTCCTTATTCGAGCAGAACTTGGTCAACCAGGCAACCTTCTAGGTAACGATCACATCTATAATGTTATCGTCACAGCCCATGCGTTCGTAATAATTTTCTTCATAGTAATGCCTATCATAATCGGAGGCTTTGGCAACTGGCTAGTACCCTTAATAATTGGTGCCCCCGACATGGCATTCCCCCGCATAAACAACATAAGCTTCTGACTCCTTCCCCCTTCTTTCCTACTTCTGCTCGCATCCGCTATAGTAGAAGCCGGCGCAGGAACTGGTTGGACAGTCTACCCTCCCTTAGCAGGAAATTATTCCCACCCCGGGGCTTCTGTAGACCTAACCATTTTTTCCCTACACCTAGCAGGCATCTCCTCTATTCTAGGAGCCATCAACTTCATTACAACAATCATCAATATAAAACCCCCCGCCATAACCCAATACCAAACACCCCTTTTCGTCTGATCCGTCCTAATCACAGCAGTCTTACTTCTTCTATCTCTCCCAGTACTAGCTGCTGGAATTACCATATTATTAACAGACCGTAACCTCAACACCACCTTTTTCGACCCAGCCGGAGGAGGAGATCCTATCCTATACCAACACTTATTCTGATTTTTTGGACACCCCGAAGTTTATATTCTAATCCTACCAGGCTTCGGAATAATCTCCCACATTGTAACTTATTACTCCGGAAAAAAAGAACCATTCGGATATATAGGTATGGTCTGAGCTATAATATCAATTGGTTTCCTGGGATTTATTGTGTGAGCCCACCACATATTTACAGTAGGAATAGACGTAGATACACGAGCCTACTTCACCTCCGCTACCATAATCATCGCTATCCCCACCGGCGTCAAAGTATTCAGCTGACTCGCTACACTCCATGGAAGTAATACCAAATGATCTGCCGCAATGCTCTGAGCCCTAGGGTTCATTTTTCTCTTCACTGTAGGCGGCCTAACCGGCATCGTACTAGCAAACTCGTCATTAGATATCGTGCTGCACGACACATATTACGTCGTAGCTCACTTCCACTATGTCCTATCTATAGGAGCTGTGTTCGCCATCATAGGGGGCTTTATTCACTGATTTCCCCTATTCTCAGGCTACACTCTAGATCAAACCTACGCCAAAATCCACTTTGCCATCATATTCATTGGCGTTAATCTAACCTTCTTCCCACAACACTTTCTTGGCCTATCTGGAATACCCCGACGTTACTCGGACTACCCCGATGCATATACCACATGAAATATCCTGTCATCCGTGGGCTCATTCATTTCCCTAACAGCAGTAATATTAATAATTTTTATAATCTGAGAAGCCTTCGCCTCAAAACGAAAAGTCCTAATAATCGAAGAACCCTCCACAAATCTGGAGTGACTGTATGGATGCCCTCCACCCTATCATACATTTGAAGAGCCTGTATATATAAAGTCTAAACAAAAAAGGAAGGAATCGAACCCCCCAAAGCTGGTTTCAAGCCAACCCCATGACCTTCATGACTTTTTCAAAAAAGATATTAGAAAAACTATTTCATAACTTTGTCAAGGTTAAATTACGGGTTAAACCCCGTATATCTTAATGGCACATGCAGCGCAAGTAGGTCTACAAGACGCTACTTCTCCTATCATAGAAGAACTAATCACCTTTCATGATCATGCTCTCATAATCATTTTTCTCATCTGCTTCTTAGTCCTGTACGCCCTTTTCCTAACACTCACAACAAAGCTAACTAGCACCAACATCTCAGACGCCCAAGAAATAGAGACCATCTGAACCATCCTACCCGCTATTATCTTAGTCCTGATCGCCCTCCCATCTCTACGAATCCTCTATATGACAGATGAAATCAATGACCCCTCCTTCACTATCAAATCAATCGGTCACCAATGATACTGAACCTACGAATACACCGACTATGGTGGATTGATCTTTAACTCCTATATACTCCCCCCATTATTCCTAGAACCAGGTGACCTACGACTCCTTGACGTCGACAACCGAGTAGTCCTTCCAGTTGAAGCCCCCGTCCGTATAATAATTACATCCCAAGATGTCTTACACTCATGAGCTGTTCCCACATTAGGCCTAAAAACAGACGCAATCCCCGGACGCCTGAACCAAACCACATTCACCGCCACACGACCAGGAGTATACTACGGCCAGTGCTCAGAAATCTGTGGAGCCAACCACAGTTTTATGCCCATTGTTCTAGAGCTAATCCCCCTAAAAATCTTTGAAATGGGGCCCGTATTCGCCCTATAATACCCCTCTCATCCCTCTCCAGAGCTCACTGTAAAGCTAACCTAGCATTAACCTTTTAAGTTAAAGATTAAGAGTATCGACACCTCTTTGCAGTGAAATGCCCCAGCTAAATACCACCGTATGGCCCACCATAATTGCCCCAATACTCCTCACACTATTTCTCATTACCCAGCTAAAAGTTTTAAACACAAATTACCACCTACCCCCCTTACCAAAAACTATAAAAATAAAAAACTTCTGCAAACCCTGAGAACCAAAATGAACGAAAATTTATTCGCTTCATTCATTGCCCCCACAATCCTAGGCTTACCCGCCGCAGTACTAATTATCCTACTTCCCCCTCTACTGATCCCCACCTCCAAATATCTCATCAACAACCGACTGATTGCCACCCAACAGTGACTAATCCAACTAACCTCAAAACAAATAATAACTATACATAACGCCAAGGGACGAACCTGATCCCTTATGTTAATATCATTAATTATTTTTATTGCCACAACCAACCTCCTCGGACTCTTGCCCCACTCATTCACACCAACTACCCAGCTATCTATAAACCTGGCCATAGCCATCCCCCTGTGAGCAGGCGCAGTAACTTCAGGCTTTCGCTCCAAGACTAAAAATGCCCTAGCCCACCTATTACCACAAGGCACCCCTACGCCCCTTATCCCTATACTAGTCATCATTGAAACCATCAGCCTACTCATCCAACCAATAGCCCTGGCTGTACGCCTAACCGCTAACATCACTGCAGGTCACCTACTTATGCACCTAATCGGAAGCGCCACACTAGCAATATCAACTACCAATCTTCCCTCAGCACTCATTATCTTTACAGTCCTAATTTTATTAACTATACTAGAAATCGCTGTCGCCCTCATCCAAGCCTACGTTTTCACACTTTTAGTGAGCCTCTACCTGCACGAGAACACATAATGACCCACCAATCACATGCCTATCACATAGTAAAACCCAGCCCATGACCCCTAACAGGGGCCCTCTCAGCCCTCCTAATAACCTCAGGCTTAGCCATATGATTCCACTTCCACTCCACAACCCTACTCATACTAGGCCTACTAACCAACATACTAACTATATACCAATGATGACGTGATGTAATGCGAGAAAGCACGTACCAAGGCCACCATACACTACCCGTCCAAAAAGGCTTACGATATGGAATGATCCTATTTATTACTTCAGAAGTCTTTTTCTTCGCAGGATTCTTCTGAGCTTTCTACCACTCCAGCCTAGCCCCTACCCCTCAACTAGGAGCACACTGACCCCCAACAGGCATCACCCCACTAAACCCCCTAGAAGTCCCACTTTTAAATACATCTGTACTGCTCGCATCAGGTGTCTCAATTACCTGAGCCCACCATAGCCTAATAGAAAATAACCGTAACCAAATAATTCAAGCACTACTTATCACAATTTTACTGGGCCTCTACTTCACCCTCCTACAAGCCTCAGAGTACTTTGAAGCCCCCTTTACCATTTCCGATGGCATCTATGGCTCAACATTTTTTGTAGCCACAGGTTTTCACGGGCTCCACGTCATCATTGGATCAACTTTCCTCACTATCTGTCTTATTCGCCAACTAATATTTCACTTTACATCCAAACACCACTTCGGCTTCGAAGCCGCCGCTTGGTATTGGCACTTCGTAGATGTAGTCTGACTATTCCTATACGTCTCCATCTACTGATGAGGGTCCTACTCTTTTAGTATAATTAGTACCGTTAACTTCCAATTAACCAGTTTTGGTAGTACCCAAAAAAGAGTAATAAACTTCGCCCTAATCTTAATAACCAACACCCTTCTAGCCCTACTACTAATAATTATTACATTTTGACTACCGCAACTTAACAGCTACATAGAAAAAACTAACCCCTACGAATGTGGTTTCGACCCCGTATCCCCCGCCCGCATTCCTTTCTCCATAAAATTTTTCCTAGTAGCCATCACTTTCTTACTATTTGACCTAGAAATTGCCCTCCTATTGCCCCTGCCATGAGCCCTACAAACAACCAACTTACCACTGATAGTCATGTCATCCCTCTTATTAATCATTATCCTAACCCTGAGTCTAGCCTACGAATGACTGCAAAAAGGACTAGACTGAGCCGAATTGGTACATAGTTTAAACAAAACGAATGATTTCGACTCATTAAATTATGATAGTCATATTTACCAAATGCCCCTTATTTACATAAACATTATACTAGCATTTACCATCTCACTTCTAGGAATACTAGTGTACCGTTCACACCTAATATCCTCCCTACTATGCCTAGAAGGAATAATATTATCACTATTCATTATAGCTACTCTCATAACCCTCAATACCCACTCCCTCTTAGCTAACATTGTACCCATCACCATACTAGTCTTTGCTGCCTGTGAAGCAGCAGTAGGCCTAGCCCTACTAGTCTCAATCTCTAACACATATGGCCTTGACTATGTACAAAACCTAAACCTGCTCCAATGCTAAAACTAATCGCCCCAACAATTATGCTACTACCACTAACATGACTCTCCAAAAAACATATAATTTGAATCAACACAACCACCCACAGCCTAATCATCAGCATCATTCCCCTACTATTTTTTAACCAAATTAATAACAATCTATTTAGTTACTCCCTATCTTTTTCCTCCGACCCCCTAACGACCCCCCTCCTAATACTAACTACCTGACTCCTACCCCTTACAATTATAGCAAGCCAGCGCCACCTATCCAACGAACCACTATCACGAAAAAAACTCTATCTCTCCATATTAATCTCCCTCCAAATCTCCTTAATCATAACATTCACAGCCACAGAACTAATCATATTCTATATTTTCTTCGAAGCCACACTTATCCCTACCCTAGTTATCATCACCCGATGAGGCAACCAACCCGAACGTCTAAACGCAGGTACATACTTCCTATTCTACACCCTAGTAGGATCCCTCCCCCTACTTATCGCATTAATCCACACTCACAACACCTTAGGCTCACTAAATATTCTATTACTCACCCTTACTGCCCAAGAACTATCTAACTCCTGAGCCAACAACTTAATGTGACTGGCATACACAATAGCCTTTATAGTGAAAATACCACTTTACGGGCTCCACCTATGACTCCCTAAGGCCCATGTTGAGGCCCCCATCGCTGGCTCAATGATGCTCGCTGCAGTACTCTTAAAATTAGGTGGCTATGGCATAATACGCCTCATACTCATTCTTAACCCCCTAACAAAACACATAGCTTATCCTTTCCTCGCCCTATCTTTATGGGGTATAATCATAACAAGCTCCATCTGCCTACGGCAAACAGATTTAAAATCGCTCATTGCATACTCCTCAATTAGCCACATAGCCCTTGTAGTAGCAGCTATCCTTATCCAAACCCCCTGAAGCTTCACCGGCGCAGTTGTTCTTATAATTGCCCACGGACTTACATCATCACTATTATTCTGCCTAGCAAACTCAAACTACGAACGAACCCACAGCCGCATCATAATTCTCTCTCAAGGACTCCAAGCCCTACTCCCACTAATAGCCCTTTGATGACTTCTGGCAAGCCTCGCCAACCTCGCCTTACCCCCCACCATTAACCTACTAGGAGAGCTCTCCGTACTAGTAACCACATTCTCCTGATCAAACACCACCCTTTTACTTACAGGATCTAACATGCTAATTACAGCCCTGTACTCCCTTTATATATTTACCACAACACAATGAGGCCCACTCACACACCACATCACCAACATAAAACCCTCATTTACACGAGAAAACATCCTCATATTCATGCACCTATCCCCCATCCTCCTCCTATCCCTCAACCCCGATATTATCACCGGGTTTACCTCCTGTAAATATAGTTTAACCAAAACATCAGATTGTGAATCTGATAACAGAGGCTCACAACCCCTTATTTACCGAGAAAGCTCGTAAGAGCTGCTAACTCATACCTCCGTGCTTAACAACATGGCTTTCTCAACTTTTAAAGGATAACAGCTATCCATTGGTCTTAGGACCCAAAAATTTTGGTGCAACTCCAAATAAAAGTAATAACTATGTATGCTACCATAACCACCTTAGCCCTAACCTCCTTAATTCCCCCTATCCTTACAACCTTCATCAATCCTAACAAAAAAAGCTCATACCCCCATTACGTAAAATCTATCATCGCATCCACCTTTATCATCAGCCTCTTCCCCACAACAATATTTCTATGCCTAGACCAAGAAACTATTATCTCAAGCTGACACTGAGCAACAACCCAAACAATTCAACTCTCCCTAAGCTTTAAACTAGACTATTTCTCCATAATATTTATCCCTGTAGCACTGTTCGTCACATGATCCATCATAGAATTCTCACTATGATATATAAACTCAGACCCAAACATCAACCAATTCTTCAAATATCTGCTCATCTTCCTAATCACCATACTAATCCTAGTCACCGCTAATAACCTGTTTCAACTCTTTATCGGCTGAGAAGGTGTGGGAATTATATCTTTTCTACTCATTGGCTGATGACACGCTCGAACAGACGCCAACACAGCAGCCGTCCAAGCAATTCTATACAACCGTATTGGTGACATTGGTTTTATCCTAACCCTAGCATGATTTCTCCTACACTCCAACTCATGAGACCCACAACAAATATCTCTCTTAAACACCAACCCTAACCTTATCCCACTTCTAGGTTTCCTCCTAGCAGCAGCAGGCAAATCAGCTCAACTAGGCCTCCACCCCTGACTCCCCTCGGCCATAGAAGGCCCCACCCCCGTCTCAGCCCTACTCCACTCAAGCACTATAGTCGTGGCAGGAGTCTTCCTACTCATCCGCTTCCACCATTTAGCAGAAAACAACTCACTAGCTCAAACTCTTACACTATGCCTAGGCGCTATTACTACTCTATTCGCGGCAGTCTGCGCTCTCACACAAAATGATATCAAAAAAATCGTAGCCTTCTCCACTTCAAGCCAATTAGGGCTCATAGTAGCCACAATTGGCATCGGCCAGCCACACCTAGCATTCCTACACATCTGCACCCACGCTTTCTTTAAAGCCATATTATTTATATGCTCCGGATCCATTATCCATAACCTCAATAATGAGCAAGACATCCGAAAAATAGGAGGTCTGCTCAAAGCCATACCCCTTACTTCAACCTCCCTAGCCATTGGCAGCCTAGCACTAATAGGAATACCTTTTCTCACAGGCTTCTACTCCAAAGACCTCATCATCGAAACCGCAAACATATCACACACAAACGCCTGAGCCCTATCAATTACTCTCATCGCCACCTCTCTTACGAGTGCCTACAGCACTCGAATAATCCTTCTCACCCTGACAGGCCAACCTCGCTTCCCAACCCTTGCCAACATCAACGAAAACTACTCCACCCTATTAAATCCTATTAAACGCCTAACAATTGGAAGCCTGTTTGCAGGATTCTTCATCACCAACAACATCCTCCCTACATCCGTACCCCAAATGACAATCCCACTTTACTTAAAACTTACAGCTCTAAGCATCACTCTCCTAGGACTCCTAACAGCCCTAGACCTCAACTACCTCACCAACAAACTCAAAATAAAACACCCACCACACACATTTTACTTCTCCAACATACTCGGATTTTACCCCAGCATCACACACCGCACAATTCCCTATCTAGGCCTTCTTATAAGTCAAAATCTACCCCTACTCCTCCTAGACCTAATTTGACTAGAAAAACTACTACCTAAAACAATCTCACAGCATCAAATCTCAGCCTCCATCACTACCTCTACCCAAAAAGGTTTGATCAAACTGTATTTCCTCTCTTTCTTCTTCCCTCTTCTTATAACCCTTCTTCTAATCACATAACCTATTACCCCGAGCAATCTCAATCACAATATATACACCAACAAATAACGTCCAACCAGTAACCACTACCAATCAACGCCCATAATCATACAAAGCCCCCGCACCAATAGGATCTTCCCGAATTAGTCCTGAACCTTCCCCCTCATAAATCATTCAACTCCCCACATTATTAAAATTCACCACAACCACCACCCCATCATACTCTTTCACCCACAACACCAGCCCCACCTCCATTGCTAACCCCACTAAGACACTCACCAAGACCTCAACCCCAGACCCCCACGCCTCAGGATACTCCTCAATGGCCATCGCTGTAGTATACCCAAAAACAACCATCATCCCCCCTAAATAAATTAAAAAAACCATTAAACCCATATAACCTCCCCCACAGTTTAAAATAATAGCACACCCAACCACACCACTAACAATCAACACTAAACCCCCATAAATAGGAGAAGGCTTAGAGGAAAACCCCACAAACCCCATTACTAAACCCACACTCAATAAAAATAAAACATAAGTCATCATTCTCGCACGGACCACGACCGCGACCAATGATATGAAAAACCATCGTTGTACTTCAACTACAAGAACATCAATGACCCCTATACGCAAAACTAATCCACTAGCAAAACTAATTAACCACTCATTCATTGACCTCCCTACCCCGTCCAACATCTCCACATGATGAAACTTCGGCTCACTCCTTGGTGCCTGCTTAATCCTTCAAATCACCACAGGGCTATTCCTAGCCATACACTACTCACCTGATGCCTCAACCGCCTTCTCATCAATTGCCCACATCACCCGAGATGTAAACTATGGCTGAACCATCCGCTACCTCCACGCTAACGGCGCCTCAATATTCTTCATTTGCCTCTTTCTACACATCGGCCGGGGCCTATACTACGGCTCATTTCTCTACCAAGAAACCTGAAACATCGGCATCATCCTCCTACTCACAACCATAGCAGCAGCCTTCATAGGCTATGTCCTCCCATGAGGCCAAATATCCTTCTGAGGAGCCACAGTAATCACAAACTTGCTATCCGCCATCCCGTACATCGGAACAGACCTAGTCCAATGAGTTTGAGGTGGTTACTCAGTAGATAGCCCTACCCTTACACGATTCTTTACCTTCCACTTTATCCTACCCTTCATCATCACAGCCCTAACAACCCTCCATCTCCTATTTCTACACGAAACAGGATCAAACAACCCTCTAGGCATCCCCTCCCACTCTGACAAAATCACCTTCCACCCCTACTACACAATCAAAGACATCCTAGGCCTATTCCTCTTTCTCCTGACCTTGATAACATTAACACTATTCTCACCAGACCTCCTAGGAGACCCAGACAACTACACCTTAGCCAACCCCCTAAGCACCCCACCCCACATCAAACCCGAATGATATTTCCTATTTGCCTACGCAATTCTCCGATCTGTCCCCAATAAACTAGGAGGCGTCTTAGCTCTATTACTATCTATTCTCATCCTAGCAATAATTCCTATTCTCCACATATCCAAACAACAAAGCATAATATTCCGCCCATTAAGCCAACTACTCTACTGATTCCTAATCGCAGACCTCTTCACCCTAACCTGAATCGGAGGACAACCAGTAAGCTACCCCTTCATCACCATTGGGCAAGTAGCATCCGTACTATACTTCACGACAATCCTATTCCTGATACCAATCACATCCCTGATCGAAAACAAAATACTCAAATGAACCTGCCCTTGTAGTACAGACCAATACACCAGTCTTGTAAACCGGAAACGAAGACCTCCTTCCAAGGGCATATTCAGAGAAAAAGTCCTCGACTCCACCATCAGCACCCAAAGCTAATATTCTAATTTAAACTATTCTCTG
>GGG_Guy
GTTTATGTAGCTTACCTCCCCAAAGCAATACACTGAAAATGTTTCGACGGGCTCACATCACCCCATAAACAAATAGGTTTGGTCCTAGCCTTTCTATTAACTCTTAGTAGGATTACACATGCAAGCATCCCCGCCCCAGTGAATCACCCTCTAAATCACCACGATCAAAAGGAACAAGCATCAAGTACGCAGAAATGCAGCTCAAAACGCTTAGCCTAGCCACACCCCCACGGGAGACAGCAGTGATAAACCTTTAGCAATAAACGAAAGTTTAACTAAGCCATACTAACCCCAGGGTTGGTCAATTTCGTGCCAGCCACCGCGGTCACACGATTAACCCAAGCCAATAGAAATCGGCGTAAAGAGTGTTTTAGATCAATCCCCCAATAAAGCTAAAATTCACCTGAGTTGTAAAAAACTCCAGCTGATATAAAATAAACTACGAAAGTGGCTTTAATATATCTGAACACACAATAGCTAGGACCCAAACTGGGATTAGATACCCCACTATGCCTAGCCCTAAACTTCAACAGTTAAATTAACAAGACTGCTCGCCAGAACACTACGAGCCACAGCTTAAAACTCAAAGGACCTGGCGGTGCTTCACATCCTTCTAGAGGAGCCTGTTCTGTAATCGATAAACCCCGATCAACCTCACCACCTCTTGCTCAGCCTATATACCGCCATCTTCAGCAAACCCTGACGAAGGCCACAAAGTAAGCACAAGTACCCACGTAAAGACGTTAGGTCAAGGTGTAGCCCATGAGGTGGCAAGAAATGGGCTACATTTTCTACTTCAGAAAACTACGATAACCCTTATGAAACCTAAGGGTAGAAGGTGGATTTAGCAGTAAACTAAGAGTAGAGTGCTTAGTTGAACAGGGCCCTGAAGCGCGTACACACCGCCCGTCACCCTCCTCAAGTATACTTCAAAGGACATTTAACTAAAACCCCTACGCATCTATATAGAGGAGATAAGTCGTAACATGGTAAGTGTACTGGAAAGTGCACTTGGACGAACCAGAGTGTAGCTTAACACAAAGCACCCAACTTACACTTAGGAGATTTCAACTCAACTTGACCGCTCTGAGCAAAACCTAGCCCCAAACCCACCCCACATTACTACCAAACAACTTTAATCAAACCATTTACCCAAATAAAGTATAGGCGATAGAAATTGTAAATCAGCGCAATAGATATAGTACCGCAAGGGAAAGATGAAAAAATATAACCAAGCATGACACAGCAAGGACTAACCCCTGTACCTTCTGCATAATGAATTAACTAGAAATAACTTTGCAAAGAGAACCGAAGCTAAGACCCCCGAAACCAGACGAGCTACCTAAGAACAGCTAAAAGAGCACACCCGTCTATGTAGCAAAATAGTGGGAAGATTCCTAGGTAGAGGCGACAAACCTACCGAGCCTGGTGATAGCTGGTTGTCCAAGACAGAATCTTAGTTCAACTTTAAATTTACCCACAGAACCCTCCAAATCCTCCTGTAAATTTAACTGTTAGTCCAAAGAGGAACAGCTCTTTGGACACTAGGAAAAAACCTTGTAAAGTGAGTAAAAAATTTAATGCCCATAGTAGGCCTAAAAGCAGCCACCAATTAAGAAAGCGTTCAAGCTCAACACTATCACCCAAAATAATCCCAAACACATAACTGAACTCCTTACACCCAATTGGACCAATCTATTACCCTATAGAAGAGCTAATGTTAATATAAGTAACATGAAACCATTCTCCTCCGCATAAGCCTACATCAGACCAAAATATTAAACTGACAGTTAACAACTCAATATCTACAACTAACCAACAAGCCATTATTACCCCCACTGTTAACCCAACACAGGCATGCCCACAAGGAAAGGTTGAAAAAAGTAAAAGGAACTCGGCAAATTTTACCCCGCCTGTTTACCAAAAACATCACCTCTAGCATTACCAGTATTAGAGGCACCGCCTGCCCAGTGACATGCGTTCAACGGCCGCGGTACCCTAACCGTGCAAAGGTAGCATAATCACTTGTTCCTTAAATAGGGACTCGTATGAATGGCTCCACGAGGGTTCAGCTGTCTCTTACTTTTGACCAGTGAAATTGACCTGCCCGTGAAGAGGCGGACATAACATAACAAGACGAGAAGACCCTATGGAGCTTTAATTCATTAATGCAAGCAACACTTAATAAACCCACAGGTCCTAAACTATTAAACCTGCATTAAAAATTTCGGTTGGGGCGACCTCGGAGTATAATCTAACCTCCGAACAACACATGCCAAGACTTCACCAGTCAAAGCAAGCTACCACATTTAATTGATCCAATGACTTGACCAACGGAACAAGTTACCCTAGGGATAACAGCGCAATCCTATTCTAGAGTCCATATCAACAGTAGGGTTTACGACCTCGATGTTGGATCAGGACATCCCGATGGTGCAGCCGCTATCAAAGGTTCGTTTGTTCAACGATTAAAGTCCTACGTGATCTGAGTTCAGACCGGAGTAATCCAGGTCGGTTTCTATCTATTCCGTGTTTCTCCCTGTACGAAAGGACAAGAGAAACGAGGCCTACTTCACAAAGCGCCTCCCCCCGTAAATGATACTATCTCAATTTAATATAGCGCCCACATCTACCCAAGAATAGGGTTTGTTAAGATGGCAGAGCCCGGTAATCGCATAAAACTTAAAACTTTATAATCAGAGGTTCAATTCCTCTTCTTAACAATATATCCATGGCTAACCTTCTACTCCTCATTGTACCTATCCTAATCGCCATAGCATTCCTAATGCTAACCGAACGAAAAATTTTAGGCTATATACAACTACGTAAAGGCCCCAACGTCGTAGGCCCCTACGGGCTACTACAACCCTTCGCTGACGCCATAAAACTCTTCACCAAAGAGCCCCTAAAACCCTCAACATCAACCATCACCCTCTACATCACCGCCCCAACCTTAGCTCTCACTATTGCCCTACTATTATGAACCCCCCTCCCCATACCCAACCCCCTAGTCAATCTCAATCTAGGCCTCCTATTCATCCTAGCCACCTCTAGCCTAGCCGTTTACTCCATCCTCTGATCAGGGTGGGCATCAAACTCAAACTACGCTTTGATCGGCGCACTACGAGCAGTAGCCCAAACAATCTCATATGAAGTCACCCTGGCCATTATCCTACTATCAACACTACTGATGAATGGTTCCTTTAACCTCTCCACCCTCATCATAACACAAGAACACCTCTGACTGCTCCTACCAACATGACCCTTAGCTATAATATGATTTATCTCCACATTAGCAGAAACCAACCGGACCCCCTTCGACCTCGCTGAAGGAGAATCTGAACTGGTCTCAGGCTTTAATATCGAATATGCCGCAGGCCCCTTCGCCCTATTCTTCATAGCCGAGTACATAAATATTATCATAATAAATACTCTCACCACTATAATTTTCCTAGGAACAACATACAATGCCCACTCCCCTGAACTCTACACAGTATGCTTCATCACCAAAACCCTGCTTCTAACCTCTCTATTCCTATGAATTCGAACTGCATATCCTCGATTTCGCTACGACCAACTCATGCACCTCCTGTGAAAAAACTTCTTGCCACTCACCCTGGCACTACTCATATGATACATTTCCATACCTACCACAATCTCCAGCATTCCCCCTCAAACCTAAGAAATATGTCTGATAAAAGAGTTACTTTGATAGAGTAAATAATAGAGGTTTAAACCCCCTTATTTCTAGGACTATGAGAATTGAACCCATCCCTGAGAATCCAAAATTCTCCGTGCCACCTGTCACACCCCATCCTAAAGTAAGGTCAGCTAAATAAGCTATCGGGCCCATACCCCGAAAATGTTGGTCACATCCTTCCCGTACTAATTAATCCCCTGGCCCAACCCATCATCTACTCTACCATCTTCGCAGGCACTCTTATTACAGCACTAAGCTCCCACTGATTTTTTGCCTGAGTAGGCCTAGAAATAAACATACTAGCTTTTATCCCAGTCCTAACCAAAAAAATAAATCCCCGCTCCACAGAAGCCGCCATCAAATATTTCCTCACACAAGCAACTGCATCCATAATCCTCCTAATAGCCATCCTCTCCAACAACATACTCTCCGGACAATGAACCACAACCAATGCCACTAATCAATACTCATCATTAATGATCGTAGTAGCTATAGCTATAAAACTAGGAATAGCCCCCTTTCACTTCTGAGTGCCAGAAGTCACCCAAGGCACCCCCCTAATGTCTGGCCTACTCCTCCTCACATGACAAAAACTAGCCCCTATGTCAATCATATACCAAATTTCCTCGTCAACAAATGTAAGCCTTCTCCTCACTCTTTCAATCCTATCCATCCTAGCAGGCAGCTGAGGCGGACTAAACCAAACTCAACTACGCAAGATTCTAGCATACTCCTCAATCACCCATGTAGGATGAATAATAGCAGTTCTACCATATAACCCTAATATAACTATTCTTAATCTGACCATTTATATTATCCTCACTACTACCACATTCCTATTACTCAACCTAAACTCCAGCACCACAACCTTACTACTATCTCGTACTTGAAATAAACTGACATGATTAACACCTCTAATCCCCTCCACCCTCCTCTCCCTAGGAGGTCTACCCCCACTAACCGGCTTCCTACCCAAATGGCTTATTATCGAAGAATTCACAAAAAATAACGACCTCATTACCCCCACCATTATGGCCATCATCACCCTCCTCAACCTCTATTTCTATCTACGCCTAATTTACTCCACCTCTATCACACTACTACCCATATCCAACAACGTAAAGATAAAATGACAGCTCGAATATACTAAACCCACTCCCTTCCTCCCTACACTTATCACACTCACCACCCTACTTCTACCCATCTCCCCCTTCATACTAATAATTCTATAGAAATTTAGGTTAAACATAGACCAAGAGCCTTCAAAGCCCTTAGTAAGTTACAATACTTAATTTCTGCAACAACTAAGGACTGCAAAACCCTACTCTGCATCAACTGAACGCAAATCAGCCACTTTAATTAAGCTAAGCCCTTACTAGATCAATGGGACTCAAACCCACAAACATTTAGTTAACAGCTAAACACCCTAGTCAACTGGCTTCAATCTACTTCTCCCGCCGCAAGAAAAAAAGGCGGGAGAAGCCCCGGCAGGTTTGAAGCTGCTTCTTCGAATTTGCAATTCAATATGAAATTCACCTCGGAGCTGGTAAAAAGAGGCCTAGCCTCTGTCTTTAGATTTACAGTCCAATGCCTTACTCAGCCATTTTACCTCCTTTTTTCCACTGATGTTCACCGACCGCTGATTATTCTCTACAAACCATAAAGATATTGGAACACTATATCTACTATTCGGCGCATGAGCTGGAGTCCTAGGCACAGCCCTAAGCCTCCTTATTCGAGCAGAACTTGGTCAACCAGGCAACCTTCTAGGTAACGATCACATCTATAATGTTATCGTCACAGCCCATGCGTTCGTAATAATTTTCTTCATAGTAATGCCTATCATAATCGGAGGCTTTGGCAACTGGCTAGTACCCTTAATAATTGGTGCCCCCGACATGGCATTCCCCCGCATAAACAACATAAGCTTCTGACTCCTTCCCCCTTCTTTCCTACTTCTGCTCGCATCCGCTATAGTAGAAGCCGGCGCAGGGACTGGTTGGACAGTCTACCCTCCCTTAGCAGGAAATTATTCCCACCCCGGGGCTTCTGTAGACCTAACCATTTTTTCCCTACACCTAGCAGGCATCTCCTCTATTCTAGGAGCCATCAACTTCATTACAACAATCATCAATATAAAACCCCCCGCCATAACCCAATACCAAACACCCCTTTTCGTCTGATCTGTCCTAATCACAGCAGTCTTACTTCTTCTATCTCTCCCAGTACTAGCTGCTGGAATTACCATATTATTAACAGACCGTAACCTCAACACCACCTTTTTCGACCCAGCCGGAGGAGGAGATCCTATCCTATACCAACACTTATTCTGATTTTTTGGACACCCCGAAGTTTATATTCTAATCCTACCAGGCTTCGGAATAATCTCCCACATTGTAACTTATTACTCCGGAAAAAAAGAACCATTCGGATATATAGGTATGGTCTGAGCTATAATATCAATTGGTTTCCTGGGATTTATTGTGTGAGCCCACCACATATTTACAGTAGGAATAGACGTAGATACACGAGCCTACTTCACCTCCGCTACCATAATCATCGCTATCCCCACCGGCGTCAAAGTATTCAGCTGACTCGCTACACTCCATGGAAGTAATACCAAATGATCTGCCGCAATGCTCTGAGCCCTAGGGTTCATTTTTCTCTTCACTGTAGGCGGCCTAACCGGCATCGTACTAGCAAACTCGTCATTAGATATCGTACTGCACGACACATATTACGTCGTAGCTCACTTCCACTATGTCCTATCTATAGGAGCTGTGTTCGCCATCATAGGGGGCTTTATTCACTGATTTCCCCTATTCTCAGGCTACACTCTAGATCAAACCTACGCCAAAATCCACTTTGCCATCATATTCATTGGCGTTAATCTAACCTTCTTCCCACAACACTTTCTTGGCCTATCTGGAATACCCCGACGTTACTCGGACTACCCCGATGCATATACCACATGAAATACCCTGTCATCCGTGGGCTCATTCATTTCCCTAACAGCAGTAATATTAATAATTTTTATAATCTGAGAAGCCTTCGCCTCAAAACGAAAAGTCCTAATAATCGAAGAACCCTCCACAAATCTGGAGTGACTGTATGGATGCCCTCCACCCTATCATACATTTGAAGAGCCTGTATATATAAAGTCTAAACAAAAAAGGAAGGAATCGAACCCCCCAAAGCTGGTTTCAAGCCAACCCCATGACCTTCATGACTTTTTCAAAAAAGATATTAGAAAAACTATTTCATAACCTTGTCAAGGTTAAATTACGGGTTAAACCCCGTATATCTTAATGGCACATGCAGCGCAAGTAGGTCTACAAGACGCTACTTCTCCTATCATAGAAGAACTAATCACCTTTCATGATCATGCTCTCATAATCATTTTTCTCATCTGCTTCTTAGTCCTGTACGCCCTTTTCCTAACACTCACAACAAAGCTAACTAGCACCAACATCTCAGACGCCCAAGAAATAGAGACCATCTGAACCATCCTACCCGCTATTATCCTAGTCCTGATCGCCCTCCCATCTCTACGAATCCTCTATATGACAGATGAAATCAATGACCCCTCCTTCACTATCAAATCAATCGGTCACCAATGATACTGAACCTACGAATACACCGACTATGGTGGATTGATCTTTAACTCCTATATACTCCCCCCATTATTCCTAGAACCAGGTGACCTACGACTCCTTGACGTCGACAACCGAGTAGTCCTTCCAGTTGAAGCCCCCGTCCGTATAATAATTACATCCCAAGATGTCTTACACTCATGAGCTGTTCCCACATTAGGCCTAAAAACAGACGCAATCCCCGGACGCCTGAACCAAACCACATTCACCGCCACACGACCAGGAGTATACTACGGCCAGTGCTCAGAAATCTGTGGAGCCAACCACAGTTTTATGCCCATTGTTCTAGAGCTAATCCCCCTAAAAATCTTTGAAATGGGGCCCGTATTCGCCCTATAATACCCCTCTCATCCCTCTCCAGAGCTCACTGTAAAGCTAACCTAGCATTAACCTTTTAAGTTAAAGATTAAGAGTATCGACACCTCTTTGCAGTGAAATGCCCCAGCTAAATACCACCGTATGGCCCACCATAATTGCCCCAATACTCCTCACACTATTTCTCATTACCCAACTAAAAGTTTTAAACACAAATTACCACCTACCCCCCTTACCAAAAACTATAAAAATAAAAAACTTCTGTAAACCCTGAGAACCAAAATGAACGAAAATTTATTCGCTTCATTCATTGCCCCCACAATCCTAGGCTTACCCGCCGCAGTACTAATTATCCTACTTCCCCCTCTACTGATCCCCACCTCCAAATATCTCATCAACAACCGACTGATTGCCACCCAACAGTGACTAATCCAACTAACCTCAAAACAAATAATAACCATACATAACGCCAAGGGACGAACCTGATCCCTTATGTTAATATCATTAATTATTTTTATTGCCACAACCAACCTCCTCGGACTCTTGCCCCACTCATTCACACCAACTACCCAGCTATCTATAAACCTGGCCATAGCCATCCCCCTGTGAGCAGGCGCAGTAACTTCAGGCTTTCGCTCCAAGACTAAAAATGCCCTAGCCCACCTATTACCACAAGGCACCCCTACGCCCCTTATCCCTATACTAGTCATCATTGAAACCATCAGCCTACTCATCCAACCAATAGCCCTGGCTGTACGCCTAACCGCTAACATCACTGCAGGTCACCTACTTATGCACCTAATCGGAAGCGCCACACTAGCAATATCAACTACCAATCTTCCCTCAGCACTCATTATCTTTACAGTCCTAATTTTATTAACTATACTAGAAATCGCTGTCGCCCTCATCCAAGCCTACGTTTTCACACTTTTAGTGAGCCTCTACCTGCACGAGAACACATAATGACCCACCAATCACATGCCTATCACATAGTAAAACCCAGCCCATGACCCCTAACAGGGGCCCTCTCAGCCCTCCTAATAACCTCAGGCTTAGCCATATGATTCCACTTCCACTCCACAACCCTACTCATACTAGGCCTACTAACCAACATACTAACTATATACCAATGATGACGTGATGTAATGCGAGAAAGCACGTACCAAGGCCACCATACACTACCCGTCCAAAAAGGCTTACGATATGGAATGATCCTATTTATTACTTCAGAAGTCTTTTTCTTCGCAGGATTCTTCTGAGCTTTCTACCACTCCAGCCTAGCCCCTACCCCTCAACTAGGAGCACACTGACCCCCAACAGGCATCACCCCACTAAACCCCCTAGAAGTCCCACTTTTAAATACATCTGTACTGCTCGCATCAGGTGTCTCAATCACCTGAGCCCACCATAGCCTAATAGAAAATAACCGTAACCAAATAATTCAAGCACTACTTATCACAATTTTACTGGGCCTCTACTTCACCCTCCTACAAGCCTCAGAGTACTTTGAAGCCCCCTTTACCATTTCCGATGGCATCTATGGCTCAACATTTTTTGTAGCCACAGGTTTTCACGGGCTCCACGTCATCATTGGATCAACTTTCCTCACTATCTGTCTTATTCGCCAACTAATATTTCACTTTACATCCAAACACCACTTCGGCTTCGAAGCCGCCGCTTGGTATTGGCACTTCGTAGATGTAGTCTGACTATTCCTATACGTCTCCATCTACTGATGAGGGTCCTACTCTTTTAGTATAATTAGTACCGTTAACTTCCAATTAACCAGTTTTGGTAGTACCCAAAAAAGAGTAATAAACTTCGCCCTAATCTTAATAACCAACACCCTTCTAGCCCTACTACTAATAATTATTACATTTTGACTACCGCAACTTAACAGCTACATAGAAAAAACTAACCCCTACGAATGTGGTTTCGACCCCGTATCCCCCGCCCGCATTCCTTTCTCCATAAAATTTTTCCTAGTAGCCATCACTTTCTTACTATTTGACCTAGAAATTGCCCTCCTATTGCCCCTGCCATGAGCCCTACAAACAACCAACTTACCACTGATAGTCATGTCATCCCTCTTATTAATCATTATCCTAACCCTGAGTCTAGCCTACGAATGACTGCAAAAAGGACTAGACTGAGCCGAATTGGTACATAGTTTAAACAAAACGAATGATTTCGACTCATTAAATTATGATAGTCATATTTACCAAATGCCCCTTATTTACATAAACATTATACTAGCATTTACCATCTCACTTCTAGGAATACTGGTGTACCGTTCACACCTAATATCCTCCCTACTATGCCTAGAAGGAATAATATTATCACTATTCATTATAGCTACTCTCATAACCCTCAATACCCACTCCCTCTTAGCTAACATTGTACCCATCACCATACTAGTCTTTGCTGCCTGTGAAGCAGCAGTAGGCCTAGCCCTACTAGTCTCAATCTCTAACACATATGGCCTTGACTATGTACAAAACCTAAACCTGCTCCAATGCTAAAACTAATCGCCCCAACAATTATGCTACTACCACTAACATGACTCTCCAAAAAACATATAATTTGAATCAACACAACCACCCACAGCCTAATCATCAGCATCATTCCCCTACTATTTTTTAACCAAATTAATAACAATCTATTTAGTTACTCCCTATCTTTTTCCTCCGACCCCCTAACGACCCCCCTCCTAATACTAACTACCTGACTCCTACCCCTTACAATTATAGCAAGCCAGCGCCACCTATCCAACGAACCACTATCACGAAAAAAACTCTATCTCTCCATATTAATCTCCCTCCAAATCTCCTTAATCATAACATTCACAGCCACAGAACTAATCATATTCTATATCTTCTTCGAAGCCACACTTATCCCTACCCTAGTTATCATCACCCGATGAGGCAACCAACCCGAACGCCTAAACGCAGGTACATACTTCCTATTCTACACCCTAGTAGGATCCCTCCCCCTACTTATTGCATTAATCCACACTCACAACACCTTAGGCTCACTAAATATTCTATTACTCACCCTTACTGCCCAAGAACTATCTAACTCCTGAGCCAACAACTTAATGTGACTGGCATACACAATAGCCTTTATAGTGAAAATACCACTTTACGGGCTCCACCTATGACTCCCTAAGGCCCATGTTGAGGCCCCCATCGCTGGCTCAATGATGCTCGCTGCAGTACTCTTAAAATTAGGTGGCTATGGCATAATACGCCTCATACTCATTCTTAACCCCCTAACAAAACACATAGCTTATCCTTTCCTCGCCCTATCTTTATGGGGTATAATCATAACAAGCTCCATCTGCCTACGGCAAACAGATTTAAAATCGCTCATTGCATACTCCTCAATTAGCCACATAGCCCTTGTAGTAGCAGCTATCCTTATCCAAACCCCCTGAAGCTTCACCGGCGCAGTTGTTCTTATAATTGCCCACGGACTTACATCATCACTATTATTCTGCCTAGCAAACTCAAACTACGAACGAACCCACAGCCGCATCATAATTCTCTCTCAAGGACTCCAAGCCCTACTCCCACTAATAGCCCTTTGATGACTTCTGGCAAGCCTCGCCAACCTCGCCTTACCCCCCACCATTAACCTACTAGGAGAGCTCTCCGTACTAGTAACCACATTCTCCTGATCAAACACCACCCTTTTACTTACAGGATCTAACATGCTAATTACAGCCCTGTACTCCCTTTATATATTTACCACAACACAATGAGGCCCACTCACACACCACATCACCAACATAAAACCCTCATTTACACGAGAAAACATCCTCATATTCATGCACCTATCCCCCATCCTCCTCCTATCCCTCAACCCCGATATTATCACCGGGTTTACCTCCTGTAAATATAGTTTAACCAAAACATCAGATTGTGAATCTGATAACAGAGGCTCACAACCCCTTATTTACCGAGAAAGCTCGTAAGAGCTGCTAACTCATACCCCCGTGCTTAACAACATGGCTTTCTCAACTTTTAAAGGATAACAGCTATCCATTGGTCTTAGGACCCAAAAATTTTGGTGCAACTCCAAATAAAAGTAATAACTATGTACGCTACCATAACCACCTTAGCCCTAACTTCCTTAATTCCCCCTATCCTTACAACCTTCATCAATCCTAACAAAAAAAGCTCATACCCCCATTACGTAAAATCTATCGTCGCATCCACCTTTATCATCAGCCTCTTCCCCACAACAATATTTCTATGCCTAGACCAAGAAACTATTATCTCAAGCTGACACTGAGCAACAACCCAAACAATTCAACTCTCCCTAAGCTTTAAACTAGATTATTTCTCCATAATATTTATCCCTGTAGCACTGTTCGTCACATGATCCATCATAGAATTCTCACTATGATATATAAACTCAGACCCAAACATCAACCAATTCTTCAAATATCTGCTCATCTTCCTAATCACCATACTAATCCTAGTCACCGCTAATAACCTGTTTCAACTCTTTATCGGCTGAGAAGGTGTGGGAATTATATCTTTTCTACTCATTGGCTGATGACACGCTCGAACAGACGCCAACACAGCAGCCGTCCAAGCAATTCTATACAACCGTATTGGTGACATTGGTTTTATCCTAACCCTAGCATGATTTCTCCTACACTCCAACTCATGAGACCCACAACAAATATCTCTCTTAAACACCAACCCTAACCTTATCCCACTTCTAGGTTTCCTCCTAGCAGCAGCAGGCAAATCAGCTCAACTAGGCCTCCACCCCTGACTCCCCTCAGCCATAGAAGGCCCCACCCCCGTCTCAGCCCTACTCCACTCAAGCACTATAGTCGTGGCAGGAGTCTTCCTACTCATCCGCTTCCACCATTTAGCAGAAAACAACTCACTAGCTCAAACTCTTACACTATGCCTAGGCGCTATTACTACTCTATTCGCAGCAGTCTGCGCTCTCACACAAAATGATATCAAAAAAATCGTAGCCTTCTCCACTTCAAGCCAATTAGGGCTTATAGTAGCCACAATTGGCATCGGCCAGCCACACCTAGCATTCCTACACATCTGCACCCACGCTTTCTTTAAAGCCATATTATTTATATGCTCCGGATCCATTATCCATAACCTCAATAATGAGCAAGACATCCGAAAAATAGGAGGTCTGCTCAAAGCCATACCCCTTACTTCAACCTCCCTAGCCATTGGCAGCCTAGCACTAATAGGAATACCTTTTCTCACAGGCTTCTACTCCAAAGACCTCATCATCGAAACCGCAAACATATCACACACAAACGCCTGAGCCCTATCAATTACTCTCATCGCCACCTCTCTTACGAGTGCCTACAGCACTCGAATAATCCTTCTCACCCTGACAGGCCAACCTCGCTTCCCAACCCTTGCCAACATCAACGAAAACTACTCCACCCTATTAAATCCTATTAAACGCCTAACAATTGGAAGCCTGTTTGCAGGATTCTTCATCACCAACAACATCCTCCCTACATCCGTACCCCAAATGACAATCCCACTTTACTTAAAACTTACAGCTCTAAGCATCACTCTCCTAGGACTCCTAACAGCCCTAGACCTCAACTACCTCACCAACAAACTCAAAATAAAACACCCACCACACACATTTTACTTCTCCAACATACTCGGATTTTACCCCAGCATCACACACCGCACAATTCCCTATCTAGGCCTTCTTATAAGTCAAAATCTACCCCTACTCCTCCTAGACCTAATTTGACTAGAAAAACTACTACCTAAAACAATCTCACAACATCAAATCTCAGCCTCCATCACTACCTCTACCCAAAAAGGTTTGATCAAACTGTATTTCCTCTCTTTCTTCTTCCCTCTTCTTATAACCCTTCTTCTAATCACATAACCTATTACCCCGAGCAATCTCAATCACAATATATACACCAACAAATAACGTCCAACCAGTAACCACTACCAATCAACGCCCATAATCATACAAAGCCCCCGCACCAATGGGATCTTCCCGAATTAGTCCTGAACCTTCCCCCTCATAAATCATTCAACTCCCCACATTATTAAAATTCACCACAACCACCACCCCATCATACTCTTTCACCCACAACACCAGCCCCACCTCCATTGCTAACCCCACTAAGACACTCACCAAGACCTCAACCCCAGACCCCCACGCCTCAGGATACTCCTCAATGGCCATCGCTGTAGTATACCCAAAAACAACCATCATCCCCCCTAAATAAATTAAAAAAACCATTAAACCCATATAACCTCCCCCACAGTTTAAAATAATAGCACACCCAACCACACCACTAACAATCAACACTAAACCCCCATAAATAGGAGAAGGCTTAGAGGAAAACCCCACAAACCCCATTACTAAACCCACACTCAATAAAAATAAAACATAAGTCATCATTCTCGCACGGACCACGACCGCGACCAATGATATGAAAAACCATCGTTGTACTTCAACTACAAGAACATCAATGACCCCTATACGCAAAACTAATCCACTAGCAAAACTAATTAACCACTCATTCATTGACCTCCCTACCCCGTCCAACATCTCCACATGATGAAACTTCGGCTCACTCCTTGGTGCCTGCTTAATCCTTCAAATCACCACAGGGCTATTCCTAGCCATACACTACTCACCTGATGCCTCAACCGCCTTCTCATCAATTGCCCACATCACCCGAGATGTAAACTATGGCTGAACCATCCGCTACCTCCACGCTAACGGCGCCTCAATATTCTTCATTTGCCTCTTTCTACACATCGGCCGGGGCCTATACTACGGCTCATTTCTCTACCAAGAAACCTGAAACATCGGCATCATCCTCCTACTCACAACCATAGCAGCAGCCTTCATAGGCTATGTCCTCCCATGAGGCCAAATATCCTTCTGAGGAGCCACAGTAATCACAAACTTGCTATCCGCCATCCCGTACATCGGAACAGACCTAGTCCAATGAGTTTGAGGTGGTTACTCAGTAGATAGCCCTACCCTTACACGATTCTTTACCTTCCACTTTATCCTACCCTTCATTATCACAGCCCTAACAACCCTCCATCTCCTATTTCTACACGAAACAGGATCAAACAACCCTCTAGGCATCCCCTCCCACTCTGACAAAATCACCTTCCACCCCTACTACACAATCAAAGACATCCTAGGCCTATTCCTCTTTCTCCTGACCTTGATAACATTAACACTATTCTCACCAGACCTCCTAGGAGACCCAGACAACTACACTTTAGCCAACCCCCTAAGCACCCCACCCCACATCAAACCCGAATGATATTTCCTATTTGCCTACGCAATTCTCCGATCTGTCCCCAATAAACTAGGAGGCGTCTTAGCTCTATTACTATCTATTCTCATCCTAGCAATAATTCCTATTCTCCACATATCCAAACAACAAAGCATAATATTCCGCCCATTAAGCCAACTACTCTACTGATTCCTAATCGCAGACCTCTTCACCCTAACCTGAATCGGAGGACAACCAGTAAGCTACCCCTTCATCACCATTGGGCAAGCAGCATCCGTACTATACTTCACGACAATCCTATTCCTGATACCAATCACATCCCTGATCGAAAACAAAATACTCAAATGAACCTGCCCTTGTAGTACAGACCAATACACCAGTCTTGTAAACCGGAAACGAAGACCTCCTTCCAAGGGCATATTCAGAGAAAAAGTCCTCGACTCCACCATCAGCACCCAAAGCTAATATTCTAATTTAAACTATTCTCTG
>PPY_Thai
GTTTATGTAGCTTATTCCATCCAAAGCAATACACTGAAAATGTCTCGATGGGCCCACACGCCCCATAAACAAACAGGTTTGGTCCTAGCCTTTCTATTAGCCCTTAGTGAGATTACACATGCAAGCATCCCCGCCCCAGTGAGTCGCCCTCCAAGCCACTCTGACTAAGAGGAACAAGCATCAAGCACGCAACAACGCAGCTCAAGACGCTTAGCCTAGCCACACCCCCACGGGAGACAGCAGTGACAAATCTTTAGCAATGAACGAAAGTTCAACTAAGCTACACTAGCCACAGGGCTGGTCAACTTCGTGCCAGCCACCGCGGTCACACGATTAGCCCAAGTTAATAGAGATCGGCGTAGAGAGTGTTTTAGATTTTTTTTCCCCCCAATAAAGCTAAAATTTACCTGAGTTGTAGAAAACTTAAGTTAATACAAAATAAACTACGAAAGTGGCTTTAATATATCTGAACACACAATAGCTAAGACCCAAACTGGGATTAGATACCCCACTATGCTTAGCCCTAAACTTTAACAGTTGAATCAACAAAACTGCTCGCCAGAACACTACGAGCCACAGCTTAAAACTCAAAGGACCTGGCGGTGCTTCATACCCCCCTAGAGGAGCCTGTTCTGTAATCGATAAACCCCGATCAACCTCACCACCCCTTGCTCAGCCTATATACCGCCATCTTCAGCAAACCCTGATGAAGGCCACGAAGTAAGCGCAAACACCCACGTAAAGACGTTAGGTCAAGGTGTAGCCCATGGAGTGGCAAGAAATGGGCTACATTTTCTACTTCAGAAAACTACGATAACCCTCATGAAATTTGAAGGTCGAAGGTGGATTTAGCAGTAAACTAAGAGTAGAGTGCTTAGTTGAACAAGGCCCTGAAGCGCGTACACACCGCCCGTCACCCTCTTCAAGTATATTTCAGGGACTACCTAACTAAAACCCCCACGCATCTATATAGAAGAGGCAAGTCGTAACATGGTAAGCGTACTGGAAAGTGCGCTTGGACGAACCAGAGAGTAGCTTAATACAAAGCACCCGGCTTACACCTGGGAGATTTCAATTCAACCTGACCCCTCTGAGCTAATCCTAGCCCCGAACCCAATCCACCCTACTACCAAATCAACCTTAACCAAACCATTCACCCAAGCAAAGTATAGGCGATAGAAATTATAATCCGGCGCAATAGATGCAGTACCGCAAGGGAAAGATGAAAAAACGAAACCAAGCACAACACAGCAAGGATTAACCCCTGTACCTTTCGCATAATGAATTAACTAGAAACAACTTTGCAAGGAGAACCGAAGCCAAGACCCCCGAAACCAGACGAGCTACCCATAAACAGCTAAAAGAGCGCACCCGTCTATGTGGCAAAATAGTGGGAAGATTTATGGGTAGAGGCGACAAACCTACCGAGCCTGGTGATAGCTGGTTGTCCAAGACAGAATCTTAGTTCAACTTTAAATTTACTTACAGAGTCCCTAATCCCCTCGTAAATTTAACTGCTAGTCTAAAGAGGAACAGCTCTTTAGACACTAGGAAAAAACCTTAAAAAGAGAGTAAAAAACACAGCACCCATAGTGGGCCCAAAAGCAGCCATCAATTAAGAAAGCGTTCAAGCTCGACACCCAAACACCAAAAAATACCAAACACAAGACTGAACTCCTTACTCCCCATTGGACCAATCTATTGCCCTATAGAAGAAACAATGTTAGTATAAGTAACGTGAAAACATTCTCCTCTGCATAAGCCTACGTCAGACCAAAACATCACACTGGCAATTAACAGTCCAATATGCATAATTAACAAATAAACTACTATTACCCCCACTGTTAATCCAACACAGGCATGCCCATCAGGAAAGGTTAAAAAAAGTAAAAGGAACTCGGCAAATCTCACCCCGCCTGTTTACCAAAAACATCACCTCTAGCATTACCAGTATTAGAGGCACCGCCTGCCCGGTGACATGTGTTTAACGGCCGCGGTACCCTGACCGTGCAAAGGTAGCATAATCACTTGTTCTTTAAATGAGGACTTGTATGAATGGCTCCACGAGGGTTCGACTGTCTCTTACTTTTAACCAGTGAAATTGACCTGCCCGTGAAGAGGCGGGCATAACATAACAAGACGAGAAGACCCTATGGAGCTTCAATCTACCAGTGCAAATAACATATAACAAGCCCACAGGCCCTAATTCACCAAACCTGCACTGAAGATTTCGGTTGGGGCGACCTCGGAGTATAACCCAACCTCCGAGAAACACATGTTAAGACTTCACAAGTCAAAACAAACTTCCACACACAATTGATCCAATAACTTGACCAACGGAACAAGTTACCCTAGGGATAACAGCGCAATCCTGTTCTAGAGTCCATATCAACGACAGGGTTTACGACCTCGATGTTGGATCAGGACATCCCAATGGTGCAGCCGCTATTAAAGGTTCGTTTGTTCAACGATTAAAGTCCTACGTGATCTGAGTTCAGACCGGAGCAATCCAGGTCGGTTTCTATCTATTTCACATTTCTCCCTGTACGAAAGGACAAGAGAAATGGGGCCTACTTCACAAAGCGCCTTTCCCAAACAAATGATATCATCTCAATTTAACACTACACCAACACCCACCCAAGAAAAGGGTTTGTTAGGATGGCAGAGCCCGGTAATTGCATAAAATTTAAAGCTTTACAGTCAGAGGTTCAACTCCTCTTCTTAACAAAATGCCTGTAATCAACCTCCTGCTCCTCACTATATCTATCCTGATCGCCATAGCATTTCTAATACTAACCGAACGAAAAATCCTAGGCTATACACAACTACGCAAGGGACCTAACATCGTAGGCCCCTGCGGCCTACTACAACCCTTTGCTGACGCCCTAAAACTATTCACCAAAGAACCCCTAAAACCCTCCACATCAACCACCATCCTCTACATTGTCTCCCCCGCCCTAGCCCTCACCATTGCCCTTCTACTATGAACCCCCCTCCCCATGCCCAACCCCCTAATCAACCTCAACCTAGGCCTCCTATTCATCCTAGCCACATCAAGCCTAACCGTCTACTCCATCCTCTGATCAGGATGAGCATCCAACTCAAACTACGCCCTAATCGGCACATTACGAGCAGTAGCTCAAACGATCTCATACGAAATCACCCTAGCCCTTATCCTGTTATCAGTACTACTAATAAGCGGCTCATTTAACCTCTCCACCCTCATCACAACACAAGAGCACTCATGACTACTCCTACCATCCTGGCCTTTAGCCCTAATATGATTTATCTCAACACTAGCAGAAACCAACCGAGCCCCCTTCGACCTTACCGAAGGAGAATCCGAACTAGTTTCAGGCTTTAACACGGAATACGCCGCAGGCCCATTCGCCCTATTCTTCATAGCCGAATACACAAACATTATCCTAATAAACGCCCTCACTGCTATAATTTTCCTAGGAACAACATTCAACATCCACTCCCCAGAACTCCACACAACCCTCTTCACCATCAAAACCCTACTCCTAACTTCCCTATTCCTATGAATTCGATCAACATACCCCCGATTCCGCTACGACCAACTCATGCACCTCCTATGAAAAAATTTCCTGCCACTCACCCTAGCACTACTAATATGACACATCTCCATACCCATTACAACCTCTGGCATTCCCCCACAAACCTAAGAAATATGTCTGACAAAAGAGTTACTTTGATAGAGTAAAAAATAGAGGTCTAAATCCCCTTATTTCTAGGACTATGGGAATTGAACCCACCCCTGAGAATCCAAAATTCTCCGTGCCACCCATCACACCCCATCCTAAAGTAAGGTCAGCTAAATAAGCTATCGGGCCCATACCCCGAAAATGTTGGTTACACCCTTCCCGTACTAATTAACCCCCTAGCTCAACCCATCATCTACCTCACCGTCTTCACAGGCACACTTATTACAGCACTGAGCTCCCACTGATTCTTTGCCTGACTGGGCCTAGAAATAAACATACTCGCTTTCATCCCAGTCCTAACCAAAAAAACAAGCCCCCGCTCCACAGAAGCCGCTATCAAATATTTCCTCACACAAGCAACCGCATCCATAATTTTCCTAATAGCCATCCTCCACAACAACATATTTTCCGGACAGTGAACCACAGCCAATACCACCAACCCATATTCATCTCTAATAATTGTAACCGCCCTAGCAATAAAACTAGGAATAGCCCCCTTCCACTTCTGAGTCCCAGAAGTCACCCAAGGAGTCCCCCTAACATCCGGCCTACTCCTCCTTACATGACAAAAATTAGCCCCCATTTCAATTATATACCAAATATACCCATCAGTAGACACAAACATCCTCCTCACCCTCTCAATTCTATCTATCCTGGTAGGCAGCTGAGGCGGACTAAACCAAACCCAACTACGCAAAATCCTGGCATACTCCTCAATCACTCACATAGGATGAATAGTAGCAGTACTACCCTACAACCCAAACATCACTATCCTCAACCTAATCATCTATATTACCCTGACAACTACCACATTCCTAATTCTCGACTTAAACTCTAGCACCACAATCCTACTGTTATCCCGCACCTGAAACAAACTGACATGACTAATACCCCTAATCTCATCAACCTTACTATCCTTAGGGGGCCTGCCACCACTAACCGGCTTCCTACCCAAATGAGCTATCATTGAGGAATTTGCAAAAAACGACAATCTTATTGCTCCCACAATCATAGCCATTATCTCTCTCCTCAACCTCTACTTCTACGCACGCCTAATTTACATCACCTCAATCACACTACTCCCCATGTCTAACAACGTAAAAATAAAATGACAATTCGAAAATACAAAACCCGCCCCTCTCCTCCCCACACTCACTATCCTTACCGCCCTACTTCTACCTATCTCCCCTCTCATCCTATCCATCCCATAGAAATTTAGGTTACACAGACCAAGAGCCTTCAAAGCCCTCAGCAAGTCACAGCACTTAATTTCTGTAACACTAAGGACTGCAAAACCCCACTTTGCATCAACTGAACGCAAATCAGCCACTTTAATTAAGCTAAGCCCTCACTAGACCGATGGGACTTAAACCCACAAACATTTAGTTAACAGCTAAACACCCTAGTCAATTGGCTTCAGTCCACTTCTCCCGCCGCGGGTAAAAAAAGGCGGGAGAAGCCCCGGCAGGCCTTAAAGCTGCTCCTTCGAATTTGCAATTCAACATGACAATCACCTCAGGGCTGGTAAAAAGAGGTCTGACCCCTGTTCTTAGATTTACAGCCTAATGCCTTAACTCGGCCATTTTACCCCCTCCTTTTCTCCACTAATGTTCGCCGACCGCTGGCTATTCTCCACGAACCACAAAGATATTGGAACGCTATACCTGTTGTTCGGCGCATGAGCTGGAGTCCTAGGCACTGCCCTAAGCCTCCTCATTCGAGCTGAACTAGGCCAACCCGGCAACCTCCTAGGTAATGACCATATTTACAATGTCATCGTCACAGCCCATGCATTCGTAATAATTTTTTTCATGGTCATGCCCATTATAATTGGAGGCTTTGGCAACTGACTAGTGCCCCTGATAATTGGCGCCCCTGATATGGCATTCCCGCGCATAAATAACATAAGCTTCTGACTCCTCCCCCCCTCCTTCCTCCTATTACTCGCTTCTGCTACAGTAGAGGCCGGAGCAGGAACGGGCTGAACAGTCTATCCACCCCTAGCAGGAAACTACTCTCACCCAGGAGCCTCTGTAGACTTGACAATCTTCTCTCTACACCTAGCAGGCATTTCCTCAATTCTAGGGGCTATCAATTTCATTACAACAATTATTAATATAAAACCCCCTGCAATATCCCAATATCAAACTCCCCTCTTCGTCTGATCAATCCTGATCACAGCAGTCCTACTTCTCCTCTCCCTCCCAGTCCTAGCCGCTGGCATCACCATACTACTAACAGACCGCAACTTAAATACTACATTCTTTGACCCGGCTGGAGGTGGGGATCCTATCCTATACCAACACTTATTCTGATTTTTCGGCCACCCTGAAGTCTACATTCTCATCCTACCAGGTTTCGGCATAATCTCCCACATTGTAACACACTACTCCGGAAAAAAAGAACCATTTGGGTATATAGGCATAGTCTGAGCCATAGTCTCAATTGGTTTCCTGGGTTTTATCGTATGAGCCCACCACATATTCACAGTAGGAATAGACGTGGACACACGAGCCTACTTCACCTCCGCTACCATAATTATTGCCATCCCCACCGGCGTCAAAGTATTTAGCTGACTCGCTACACTCCACGGAAGCAACACTAAATGATCTGCCGCAATCCTCTGAGCCTTAGGATTCATTTTCCTCTTCACCGTAGGCGGCTTAACAGGCATCGTACTGGCAAACTCATCACTAGACATCGTATTACACGATACATACTACGTTGTAGCCCACTTTCACTACGTCTTATCAATAGGAGCTGTATTCGCCATCATAGGAGGCTTCATCCACTGGTTCCCACTATTCTCAGGCTACACCTTAAACCAGACCTATGCTAAAATTCACTTCATCACCATATTTGTCGGCGTAAATTTAACCTTCTTCCCGCAACATTTCCTTGGCCTATCAGGTATACCCCGACGCTACTCCGATTACCCCGACGCATATACCACATGAAATATTTTATCATCCGCAGGCTCATTTATCTCCCTAACAGCAGTTATACTAATAATTTTCATAATTTGAGAAGCCTTTGCCTCAAAACGAAAAGTCCCAATAATTGAACAACCTTCCACAAGCCTAGAGTGGTTATACGGATGCCCCCCACCCTACCATACGTTTGAAGAACCCGTCTATATAAAACCCGAGCAAAAAAGGAAGGAATCGAACCTCCTAAAGCTGGTTTCAAGCCAACCCCATAACCCCCATGACTTTTTCAAAAGGTACTAGAAAAACCATTTCGTAACTTTGTCAAAGTTAAATTACAGGTCAGACCCTGTGTATCTTAATGGCGCACGCAGCACAGGTAGGTCTACAAGACGCTACCTCTCCTATCATAGAAGAATTGGTCATCTTTCACGACCACGCCCTCATAATCATCTTCCTAATCTGCTTCCTAGTCCTGTACGCCCTTTTCCTAACACTCACAACGAAACTCACCAACACTAACATCTCAGATGCCCAAGAGATAGAAACTATTTGAACTATCCTACCAGCCATCATCCTAATTCTAATCGCCCTCCCATCTCTACGCATCCTCTACTTAACAGACGAAATCAACGACCCTTCCTTCACCATTAAATCAATCGGCCATCAATGGTACTGAACCTACGAGTATACTGACTATGGCGGATTGATCTTCAACTCTTACATGCTCCCACCACTATTCCTAGAACCAGGCGACCTTCGACTCCTAGACGTCGACAATCGAGTAGTCCTCCCAGTCGAAGCCCCCGTTCGCATAATAATCACATCCCAAGACGTCTTGCACTCATGAACCGTCCCCTCACTAGGCCTGAAAACAGACGCAATCCCCGGACGCCTAAACCAAACCACATTCACTGCCACACGACCAGGAGTATATTATGGCCAATGCTCAGAAATCTGTGGAGCTAACCACAGCTTTATGCCTATCGTCCTAGAACTAATCCCCCTAAAAATCTTCGAAATAGGACCCGTATTCGCTTTATAACTCTTCCACCCCCCCCCATCCTACCTCCTTTCCTGAGGCCCATTGCAAAGCTAACCTAGCATTAACCTTTTAAGTTAAAGACTAAGAGAACCAGCCTCTCTTTGCAATGAAATGCCCCAACTAAATACCACCACATGGCTCACCGTCATCACTCCAACACTTCTTGCACTATTCCTCATCACCCAGTTAAAACTATTAAACTCACACCTCCACCCACCCACCCCACCAAAATTTACCAAAACAAAACCCCACGCCAAACCCTGAGAACTAAAATGAACGAAGATCTATTCACCCCATTCACTACCCCCACAGTACTAGGCCTCCCCGCTGCAATTCTAGTCATCTTATTTCCCCCCTTACTAGTCCCTACCTCCAAACATTTCATCAACAACCGTCTAATTACCACCCAGCAATGACTAATCCGACTCACCCTAAAACAAATAATAATCACCCATAACACTAAAGGACGAACTTGATCCCTAATACTAACATCCCTAATCATTTTTATCGCCTCAACCAACCTCCTCGGACTCTTCCCCTACTCATTTACACCAACTACCCAGCTATCCATAAACTTAGCTATAGCAATCCCCCTATGAGCAAGCACGGTAGCCATGGGCCTACGCTTCAAGGCCAAAATTAGCCTAGCTCACCTCTTGCCACAAGGTACCCCCACACCCCTCATCCCCATACTAATTATTATTGAAACCATTAGTCTTTTTATTCAACCGCTAGCCTTAGCCGTACGCCTAACCGCCAACATCACTGCAGGCCACCTGCTCATGCACCTAATTGGAAGCGCCACACTAACAATACTAACCATTAATCTCCCCCTGACCCTCATTACCCTTACAATCCTAACCCTGTTAACGATCCTAGAAATTGCCGTTGCCCTAATTCAAGCCTACGTCTTCACACTTCTAGTAAGCCTCTACTTACACGACAATTCATAATGGTCCATCAATCACACGCCTACCACATAGTAAAACCTAGCCCATGGCCCCTGACAGGAGCCCTCTCAGCCCTCCTAATAACATCCGGCCTGGCCATATGATTCCACTTCCACTCCACAACCCTACTATTAACAGGCATACTAACCAACGCACTAACCATATACCAATGGTGACGAGATGTAGTGCGAGAGAGCACATATCAAGGCCACCACACACTGCCTGTCCAAAAAGGTCTCCGATACGGGATAATCCTATTCATCACCTCAGAAGTCTTTTTCTTCGCCGGATTTTTCTGAGCATTCTACCACTCTAGCCTAGCCCCCACCCCCCAACTCGGAGGACACTGACCCCCAACAGGCATTACTCCCCTTAACCCCTTAGAAGTCCCACTCCTAAACACAGCCGTACTACTTGCATCAGGAGTCTCAATTACTTGAGCCCATCACAGCCTAATAGAAAACAATCGTACCCAAATAATTCAAGCACTACTCATCACGATCTTACTAGGCATCTACTTCACACTCCTCCAAGCTTCAGAGTACATTGAAGCTCCCTTCACCATCTCTGACGGCATCTACGGCTCAACATTCTTCATGACCACAGGATTCCACGGCCTCCACGTCATTATTGGATCAACATTCCTCACTGTGTGCCTAGCTCGCCAACTATTATTCCACTTCACATCCAAACACCACTTTGGCTTTGAAGCCGCTGCCTGATATTGACACTTTGTAGATGTAGTCTGACTATTTCTGTACGTCTCCATCTACTGATGAGGGTCTTACTCTTTTAGTATAAGCAGTACCGTTAACTTCCAATTAACCAGTTTTGACAACACTCAAAAAAGAGTAATTAACTTCGTCCTAGCTCTGACAATTAACACCCTCCTTGCCCTACTACTAATAATCCTCACATTCTGACTACCCCAACTTAACCCCTACATAGAAAAATCCGACCCATACGAATGTGGATTTGACCCCGCATACCCTGCCCGCATTCCTTTCTCCATAAAATTCTTCCTAGTAGCCATCACCTTCCTACTATTCGATCTAGAAATTGCCCTACTACTACCCCTACCATGAGCCCTACAAACAACCAACTTACCACTAATAACCGCATCATCGCTTATATTAATTATTATCCTGGCCCTGGGCCTAACTTACGAATGATCCCAAAAAGGATTAGACTGAACCGAATTGGTAAATAGTTTAAACAAAACAAATGATTTCGACTCATTAAATTATGACAGCCATATTTACCAAATGCCCCTTATCTATATAAATATCACACTAGCATTCACCATATCACTCCTAGGCATGCTAGTCTACCGCTCACACCTAATATCCTCCCTACTATGCCTAGAGGGAATAATGTTATCATTATTCATTATAATCACCCTCATAACCCTCAACACCCACTCTCTCCTAGCCAACATCATACCCATCACCATATTAGTCTTCGCTGCCTGCGAAGCAGCAGTAGGCCTCGCCTTGCTAGCCTCAATCTCCAACACATACGGCCTAGACTACGTCAACAACCTAAACCTGCTTCAATGCTAAAACTAATTATCCCAACAGTCATACTACTACCCCTAACATGACTCTCCAAAACACACATAATCTGAATCAACACCACCACCCACAGTCTTATCATCAGCTTCATCCCCCTACTATTCCTCAACCAAACCAACAGCAACCTGTCCAGCTACTCCCTCCTTTTCTCCTCCGACCCCTTATCAACCCCCCTTCTAATATTAACAACCTGACTCCTGCCCCTCATAATTATAGCAAGTCAACATCACCTATCCAACGAACCTCCCTCACGAAAAAAATTATACCTCTCCATACTAATCTCTCTTCAAATCTCCCTAATCATAACATTTACAGCCACAGAATTAATTATATTTTACATCCTCTTCGAAACCACTCTCATCCCCACCCTAATCATTATCACCCGCTGAGGCAACCAACCAGAACGCTTAAACGCAGGCACATATTTTCTATTCTACACACTAGTGGGCTCCCTCCCCCTACTTATTGCCCTAACCCACACCCACAACACCCTAGGCTCACTCAATATTATACTACTAACTCTTACCGCCCGAGAACTGACAGACTCATGATCTAACAGCCTAATATGACTAGCATACACAATGGCTTTCATGATAAAAATACCCCTTTATGGAGTACACCTATGACTCCCCAAAGCCCATGTCGAAGCCCCCATTGCCGGCTCAATAGTACTCGCCGCAGTACTCTTAAAGCTAGGTGGTTACGGCATAATACGCCTTACCATCATCCTCGACCCCCTAACTAAACACATAGCCTACCCCTTTCTCGTACTATCCCTGTGAGGTATAATCATAACAAGCTCCATCTGCTTACGACAAACTGACCTAAAATCACTCATCGCATACTCCTCAGTTAGCCACATAGCACTTGTTGTAGCAGCTATCCTCATCCAAACCCCCTGAAGCTTCACCGGCGCAACCACCCTCATGATTGCCCACGGACTCACATCCTCCCTACTATTCTGCCTAGCAAACTCAAACTACGAACGAACCCACAGCCGCATCATAATCCTCTCTCAAGGCCTTCAAACTCTACTCCCCCTGATAGCCCTCTGATGACTTCTAGCAAGCCTCACTAACCTTGCCCTACCACCCACCATCAACCTACTAGGAGAGCTCTCCGTACTAATAGCCATATTCTCTTGATCTAACATCACCATCCTACTAACAGGACTCAACATATTAATCACAGCCCTATACTCCCTCTACATATTCATCACAACACAACGAGGCACACCCTCACACCACATCAACAACATAAAACCCTCTTCCACACGTGAAAACACCCTCATGCTCATACACCTATTCCCTATCCTCCTCCTATCCCTCAACCCCAGCATCATTGCTGGGCTCACCTACTGTAAATATAGTTTAACCAAAACATTAGATTGTGAATCTAATAATAGGGCCCCACAACCCCTTATTTACCGAGAAAGCTCACAAGAACTGCTAACTCCCACCCCATGTATAACAACATGGCTTTCTCGACTTTTAAAGGATAACAGCTATCCCTTGGTCTTAGGACCCAAAAATTTTGGTGCAACTCCAAATAAAAGTAACAGCCATGTTCACCACCATAACCGCCCTCACCTTAACTTCCCTAATCCCCCCCATTACCGCTACCCTCATCAACCCCAACAAAAAGAACTCATACCCCCACTATGTAAAAACGGCTATCGCATCCGCCTTTACTATCAGCCTTATCCCAACAACAATATTTATCTGCCTAGGGCAAGAAACCATCATCACAAACTGATGTTGAACAACCACCCAAACACTGCAACTCTCACTAAGCTTTAAACTTGACTACTTCTCCATAACATTCCTCCCCGTAGCACTGTTCGTCACCTGATCTATTATAGAGTTTTCACTATGGTATATAGCCTCAGACCCAAACATCAACCAATTCTTCAAATACCTCCTCATCTTCCTAATTACCATAATTATCCTAATCACTGCCAACAACCTACTCCAACTCTTCATCGGCTGAGAGGGCGTAGGAATCATATCCTTCCTACTCATTAGTTGATGATATGCCCGAACAGACGCCAACACAGCAGCCATTCAAGCAATCCTATACAACCGTATCGGCGACATTGGCTTCATCCTGACCCTAGCATGATTCCTCCTACACTCCAACTCATGAGAACTACAACAAGTATTCCTCCTGAACAATAACCCCAACCTCCTTCCACTACTAGGACTCCTCCTAGCCGCAGCTGGCAAATCAGCCCAACTAGGCCTTCATCCCTGACTACCCTCAGCCATAGAGGGCCCAACCCCCGTCTCCGCTTTACTTCATTCAAGCACCATGGTCGTAGCCGGAATCTTCCTACTCATCCGCTTCCACCCCCTAACGGAAAACAACCCACCAATTCAAACCCTTGCACTATGCTTAGGAGCCATCACCACTCTATTCGCAGCAATCTGCGCCCTTACACAAAACGACATTAAGAAAATCGTAGCCTTCTCCACCTCAAGTCAACTAGGGCTTATAATAGTCACAATTGGCATTAACCAACCACATCTGGCATTCCTCCACATCTGCACCCATGCCTTCTTTAAAGCCCTCTTATTCATGTGTTCTGGATCCATCATCCACAACCTCAACAACGAACAAGACATCCGAAAAATAGGAGGACTACTCAAAACCATACCCCTAACCTCAACCTCCCTCACTATTAGCAGCCTAGCCCTCGCAGGAATACCCTTCCTTTCAGGCTTCTACTCCAAAGACCTTATCATCGAAACCGCAAGCATATCCTACACCAACGCCTGAGCCCTATCTATCACTCTCATCGCCACCTCCCTAACAAGCGCCTACAGCACCCGAATAATCCTCCACACCCTTACAGGCAAACCCCTCCTCCCAACCCCGATCTCTATCAACGAAAACAACCCCACTCTGCTTAAACCCATCAAACGCCTCATGACGGGAAGCCTATTCACAGGATTTCTTATCACCAGCAACATCCCCCCTACCTCCCTACCCCAAACAACAACCCCCCTTTACCTTAAACTCGCAGCCCTAACTGCCACCCTCCTAGGTCTCCTAGTAGCCCTAGACTTAAACTACCTAGCCAACAAACTCAAAGTAAAAACCCCTCCACCCGCATTCTACTTCTCCACCATACTCGGATTCTACCCCAACATCATCCACCGTATAATCCCTCACCTAAGCCTTCTCATAAGCCAAAACCTATCCCTACTCCTACTAGACCTGACTTGACTAGAAAAACTAATACCCAAAGCAATCTCACAGCACCAAACCTCAGCCTCCACCACCATTTCAACCCAAAAAGGTATAATCAAACTCTACTTCCTCTCTTTCCTCATCCCACTCCTCCTAACCCTCCTTATAATCTCATAACCTATTACCCCGAGCAATCTCAATTACAACATAAACACCAACAAATAATGTTCAACCAGTAACCACCACCAACCAACGCCCATAGTCATATAAAGCCCCCGCACCAATAGGATCTTCCCGAATCAACCCTGACCCTTCCCCCTCATAAATTATCCAGCTCCCTACGCTATTAAAATTCACCGCCACTACTACCCCATCACACTCCTTCACCCACAACACCAACCCCACTTCCATCACTAACCCCACCAGAACACTCACCAACACCTCAACCCCCGACCCTCACGCCTCAGGATACTCCTCAATAGCCATTGCCGTAGTATACCCAAAAACAACCATCATACCCCCTAAATAAACTAAAAAAACCACCAGACCCATATAACCTCCCCCACAATTTAAAATAACTGCACACCCAACCGCACCACTAATAATCAACACTAAACCCCCATAAATAGGGGAGGGCTTAGAAGAAAACCCCACAAACCCCATCACTAAAATCACACTCAACAGAAACAAAGCATATGTCATTGTTCTCGCATAGACTGTAACTATGACTAATGATATGAAAAAACATCGTTGTATCTCAACTACAAGAACACTAATGACCCCAATACGCAAAACCAACCCACTAATAAAATTAATTAACCACTCACTCATCGACCTCCCCACCCCATCAAACATCTCTGCATGATGGAACTTCGGCTCACTTCTAGGCGCCTGCTTAATCATCCAAACCATCACTGGACTATTCCTAGCCATACATTACTCACCAGACGCCACTACCGCCTTTTCATCAATCGCCCATATTACTCGAGATGTAAACTACGGCTGAATAATCCGCCACCTTCACGCTAACGGCGCCTCAATGCTCTTTATCTGCCTCTTCCTACACATTGGCCGAGGCTTATACTATGGCTCATTCACCCACTTAGAAACCTGAAACATTGGTATTATCCTACTGTTTATAACCATAATAACAGCCTTCATAGGCTACGTCCTCCCATGAGGCCAAATATCCTTCTGAGGAGCCACAGTAATTACAAACCTATTATCCGCCGTCCCATACATTGGAACAGACCTAGTCCAATGGGTCTGAGGGGGCTACTCAGTAAATAGCCCCACTCTAACACGATTCTTTACCCTTCACTTCATACTACCTTTCATCATTACAGCTCTAACAACCCTTCACCTCCTATTCCTTCACGAAACAGGATCAAATAACCCCCTGGGAATCCCCTCCCACTCCGATAAAATCACTTTCCACCCCTACTATACAATTAAAGACATCCTAGGCCTACTCCTTTTTCTCCTCGCCCTAATAACATTAACACTACTCTCACCAGACCTCCTAAGCGACCCAGACAACTACACCTTAGCTAACCCCCTAAGCACCCCACCCCACATTAAGCCCGAATGATACTTCCTATTCGCCTACGCAATCCTACGATCCGTCCCCAACAAACTAGGAGGTGTAATAGCCCTCATGCTATCTATCCTAATCCTAACAACAATCCCCGCTCTCCACACATCCAAGCAACAGAGCATAACATTCCGCCCATTAAGCCAATTCCTATACTGACTCTTAATCACCGACCTCCTAGTTCTCACCTGAATTGGAGGACAACCAGTAAGCTACCCCTTCATTACTATTGGCCAAGTAGCATCCGTACTATACTTTACCACTATCCTACTCCTTATACCAACCTCTTCCCTGATCGAAAACTACATACTCAAATGAACCTGCCCCTGTAGTACAAATAAGTACGCCAGCCTTGTAACCTGAAAATGAAGACCCCCTTCCACGGGCAAAAAAATCAGAGAAAAAGCACTTAACTTCACCATCAGCCCCCAAAGCCAACATTCTAATTTTAAACTACTCTCTG
>PAB_Duapuluh
GTTTATGTAGCTTACTCCATCCAAAGCAATGCACTGAAAATGTCTCGACGGGCTCACACGCCCCATAAACAAACAGGTTTGGTCCTAGCCTTTCTATTAGCTCTTAGTGAGGTTACACATGCAAGCATCCCCGCCCCAGTGAGTCGCCCTCCAAGTCACTCTGACCAAGAGGAGCAAGCATCAAGCACGCAACAGCGCAGCTCAAGACGCTCAGCCTAGCCACACCCCCACGGGAGACAGCAGTGATAAGTCTTTAGCAATAAACGAAAGTTCAACTAAGCTACACTAACCCCAGGGTTGGTCAACTTCGTGCCAGCCACCGCGGTCACACGATTAGCCCAAGTTAATAGAGATCGGCGTAGAGAGTGTTTTAGATTTTTTTTTCTCCCCAATAAAGCTAAAATTTACCTGAGTTGTAGAAAACTTAAGCTAATACAAAATAAACTACGAAAGTGGCTTTAATATATCTGAACACACAATAGCTAAGGCCCAAACTGGGATTAGATACCCCACTATGCTTAGCCCTAAACTTTAACAGTTAAATCAACAAAACTGCTCGCCAGAACACTACGAGCCACAGCTTAAAACTCAAAGGACCTGGCGGTGCTTCATATCCCTCTAGAGGAGCCTGTTCTGTAATCGATAAACCCCGATCAACCTCACCACCCCTTGCTCAGCCTATATACCGCCATCTTCAGCAAACCCTGATGAAGGCCACGAAGTAAGCGCAAGCATCCACATAAAGACGTTAGGTCAAGGTGTAGCCCATGGAGTGGCAAGAAATGGGCTACATTTTCTACTTCAGAAAACTACGATAGCCCTCATGAAACCTGAGGGTCGAAGGTGGATTTAGCAGTAAACTAAGAGTAGAGTGCTTAGTTGAACAGGGCCCTGAAGCGCGTACACACCGCCCGTCACCCTCTTCAAGTATATTTCAGGGACTACCTAACTAAAACCCCCACGCATCTATATAGAGGAGGCAAGTCGTAACATGGTAAGCGTACTGGAAAGTGCGCTTGGACGAACCAGAGGGTAGCTTAACACAAAGCACCCGGCTTACACCTGGGAGATTTCAATTCAACCTGGCCCCTCTGAGCTAATCCTAGCCCCAAACCCAACCCACCTTACTACCAACCAACCCTAACCAAACCATTCACCCAAACAAAGTATAGGCGATAGAAATTACAATCCGGCGCAATAGACACAGTACCGTAAGGGAAAGATGAAAAAACATAACCAAGCACAACATAGCAAGGACTAACCCCTGTACCTTTTGCATAATGAATTAACTAGAAACAACCTTGCAAGGAGAACCAAAGCTAAGACCCCCGAAACCAGACGAGCTACCCATAAACAGCTAAAAGAGCACACCCGTCTATGTAGCAAAATAGTGGGAAGATTTGTGGGTAGAGGCGACAAACCTACCGAGCCTGGTGATAGCTGGTTGTCCAAGACAGAATCTTAGTTCAACTTTAAATTTACTTACAGAACCCCTAATCCCCTCGTAAATTTAATTGCTAGTCTAAAGAGGAACAGCTCTTTAGACACTAGGAAAAAACCTTAAAAAGAGAGTAAAAAACACAACACCCATAGTGGGCCCAAAAGCAGCCATCAATTAAGAAAGCGTTCAAGCTCGACACCTAAACACCAAAAAATACCAAACACAAAACTGAACTCCTTACTCCCCATTGGACTAATCTATTACCCCATAGAAGAAACAATGTTAGTATAAGTAACATGAAGATATTCTCCCCCGCATAAGCCTACGTCAGACCGAAACATCACACTGACAATTAACGGTCCAATATGCATAATTAACAAATAAACTATTATTTTTTTCTCCGTTAATCCAACACAGGCATGCCTATAAGGAAAGGTTAAAAAAAGTAAAAGGAACTCGGCAAATCTCACCCCGCCTGTTTACCAAAAACATCACCTCTAGCATTACCAGTATTAGAGGCACCGCCTGCCCGGTGACATACGTTTAACGGCCGCGGTACCCTGACCGTGCAAAGGTAGCATAATCACTTGTTCCTTAAATGGGGACTTGTATGAATGGCTTCACGAGGGTTCGACTGTCTCTTACTTTTAACCAGTGAAATTGACCTGCCCGTGAAGAGGCGGGCATAACACAACAAGACGAGAAGACCCTATGGAGCTTCAATTTACCAGTGCAAATAACATACAACAAGCCCACAGGCCCTAAATCACCAAACCTGCACTGAAGATTTCGGTTGGGGCGACCTCGGAGCACAACCCAACCTCCGAGAAACACATGTTAAGACTTCACAAGTCAAAACGAACTTCCACACACAATTGATCCAACAACTTGACCAACGGAACAAGTTACCCTAGGGATAACAGCGCAATCCTGTTCTAGAGTCCATATCAACAACAGGGTTTACGACCTCGATGTTGGATCAGGACATCCTAATGGTGCAGCCGCTATTAAAGGTTCGTTTGTTCAACGATTAAAGTCCTACGTGATCTGAGTTCAGACCGGAGCAATCCAGGTCGGTTTCTATCTATTTCACATTTCTCCCTGTACGAAAGGACAAGAGAAATGGGGCCTACTTCACATAAGCGCCTTTCCCAAACAAATGATATCATCTCAATTTAACACCACACCAACACCCACCCAAGAGAAGGGTTATGTTAAGATGGCAGAGCCCGGTAACTGCATAAAATTTAAAGCTTTACAATCAGAGGTTCAACTCCTCTTCTTAACAATATGCCCATAATCAACCTCCTACTCCTCATTATATCCATCCTAACCGCCATAGCATTTCTAATGCTAACCGAACGAAAAATCCTAGGCTACACACAACTACGCAAAGGACCCAACATTGTAGGCCCCTACGGCTTACTACAACCCTTTGCCGACGCCCTAAAACTATTCACTAAAGAACCCCTAAAACCCTCCACATCAACCATCACCCTTTACATTATTTCCCCCGCCCTAGCCCTTACCATTGCCCTCCTACTATGAACCCCCCTCCCTATGCCCATCCCCCTAATCAACCTCAACTTAGGCCTCCTATTTATCCTAGCCGCATCAAGCCTAACCGTCTACTCCATCCTCTGATCAGGATGAGCATCCAACTCAAACTACGCCCTAATCGGCGCATTGCGGGCGGTAGCCCAAACGATCTCATACGAAATTACCCTAGCCCTTATCCTGCTATCAGTACTACTAATAAGCGGCTCTTTTAACCTCTCCGCCCTCATCACAACACAAGAACACTCTTGACTACTTCTACCATCATGACCTCTAGCCCTAATATGATTTATTTCAACACTAGCAGAAACCAACCGAGCCCCCTTCGACCTCACCGAAGGAGAATCCGAACTAGTTTCAGGCTTTAACACTGAATACGCCGCAGGTCCATTCGCCCTATTCTTCATAGCCGAATATACAAACATTATCTTAATAAACGCCCTCACCACTATAATTTTCCTAGGAACAACATTCAACATCCACTCCCCAGAACTCTACACAACCCTCTTCACCATCAAAACCCTACTCCTAACCTCCCTATTCCTATGAATTCGATCAACATACCCCCGATTCCGCTACGACCAACTCATGCACCTCCTATGAAAAAATTTCCTGCCACTCACCCTAGCACTACTAATATGACACATCTCCGTACCCATTGCAACCTCCGGCATTCCCCCACAAACCTAAGAAATATGTCTGACAAGAGAGTTACTTTGATAGAGTAAAAAATAGAGGTCTAAATCCCCTTATTTCTAGGATTATGGGAGTTGAACCCACCCCTGAGAATCCAAAATTCTCCGTGCCACCCATCACACCCTATCCTAAAGTAAGGTCAGCTAAATAAGCTATCGGGCCCATACCCCGAAAATGTTGGTTATACCCTTCCCGTACTAATTAACCCCTTGGCCCAACCCATCATTTACCCCACCATCTTCACAGGCACGCTCATTACAGCACTGAGCTCCCACTGATTCTTTGCCTGACTGGGCCTAGAAATAAATATACTCGCTTTCATCCCAGTCCTAACCAAAAAAACAAGCCCCCGCTCCACAGAAGCCGCTATTAAATATTTCCTCACACAGGCAACCGCATCCATAATCCTCCTGATAGCCATCCTCTACAACAACATACTTTCCGGACAGTGAACCACAACCAACACCACCAACCCATATTCATCTCTAATAATCGTAACCTCCCTAGCAATGAAGCTAGGAATAGCCCCCTTCCACTTTTGAGTCCCAGAAGTCACCCAAGGAGTCCCCCTGACATCCGGCTTACTCCTCCTTACATGACAAAAATTAGCCCCCATTTCAATTATATACCAAATATCTTCATCGGTAGACACAAACATCCTCCTCACCCTCTCAATTCTATCTATCCTAGTAGGCGGCTGAGGCGGACTAAACCAAACCCAACTACGCAAAATCCTAGCATACTCCTCAATCACCCATATAGGATGAATAATAGCAGTACTACCATATAACCCAGACATCACTATCCTCAACCTAATCATCTACATCATCCTGACAACTACCGCATTCCTAATTCTCGACTTAAACTCTAGTGTCACAATCCTAATATTAACCCGCACCTGGAACAAGCTGACATGACTAATACCCTTAATCCCATCAACCTTATTATCCCTAGGAGGCCTGCCACCACTAACCGGCTTCCTGCCCAAATGAGCCATCATTGAAGAATTTGCAAAAAATGGCAATCTCACTATCCCCACAATCATGGCTATTATCACCCTCCTCAACCTCTACTTCTACGTACGCCTAATCTACGCCACCTCAATCACACTACTCCCCATATCTAACAACGCAAAAATGAAATGACAGTTCGAAAACACAAAACCCACCCCTCTCCTCCCCACACTCACCATTCTTACCACCCTACTCCTACCTATCTCCCCTCTCATCCTATCTATCCCATAGAAATTTAGGTTAACACAGACCAAGAGCCTTCAAAGCCCTCAGCAAGTCACAGTACTTAATTTCTGTAACATTAAGGACTGCAAAGCCCCGCTCTGCATCAACTGAACGCAAACCAGCCACTTTAATTAAGCTAAGCCCTCCCTAGACCGATGGGACTTAAACCCACAAACATTTAGTTAACAGCTAAACACCCTAATCAATTGGCTTCAGTCCACTTCTCCCGCCGCGGGAAAAAAGGCGGGAGAAGCCCCGGCAGGCCTTAAAGCTGCTCCTTCGAATTTGCAATTCAACATGTCAATCACCTCAGGGCTGGTAAAAAGAGGTCTAACCCCTGTTCTTAGATTTACAGCCTAATGCCTTAACTCGGCCATTTTACCCCCCCCCCCCTTTTTTTCTCCACTAATGTTCGCCAACCGCTGGCTATTCTCCACAAACCACAAAGACATCGGAACACTATACCTGTTATTCGGCGCATGGGCTGGAATCCTAGGCACTGCCCTAAGCCTCCTCATTCGAGCTGAACTAGGCCAGCCCGGCAACCTTCTAGGCAATGACCATATCTACAATGTCATCGTCACAGCTCATGCATTCGTAATAATTTTTTTTATAGTCATACCCATTATAATTGGAGGCTTTGGCAACTGACTAGTGCCCCTAATAATTGGCGCCCCCGACATAGCATTCCCGCGCATAAATAATATAAGCTTCTGACTCCTCCCCCCCTCCTTTCTCCTACTGCTCGCTTCTGCTACAGTAGAAGCTGGCGCAGGAACGGGCTGAACAGTCTATCCGCCCCTAGCAGGAAACTACTCTCACCCAGGAGCCTCTGTAGACTTAACAATCTTCTCTTTACACCTAGCAGGCATTTCCTCTATCCTAGGAGCTATCAATTTCATCACAACAATTATTAATATAAAACCCCCTGCAATATCCCAATACCAAACCCCCCTCTTCGTCTGATCAGTCTTAATCACAGCAGTCCTACTTCTCCTTTCCCTCCCAGTCCTAGCCGCTGGCATCACCATACTACTAACAGATCGCAACCTAAACACCACATTCTTTGACCCAGCCGGAGGTGGAGATCCTATCCTATATCAACACCTATTCTGATTTTTTGGCCACCCTGAAGTCTACATTCTCATCCTGCCAGGTTTCGGCATAATCTCCCACATCGTAACACACTATTCCGGAAAAGAAGAGCCATTTGGGTACATAGGCATAGTCTGAGCCATGGTCTCAATTGGCTTCCTGGGCTTTATCGTATGGGCCCACCACATATTCACAGTAGGAATAGACGTGGACACACGAGCCTACTTCACCTCCGCTACCATAATCATTGCCATCCCCACCGGCGTCAAAGTATTTAGCTGGCTCGCTACACTCCACGGAAGCAACACTAAATGATCTGCTGCAATCCTCTGAGCCTTAGGATTCATTTTCCTCTTTACCGTAGGCGGCCTAACAGGCATCGTACTAGCAAACTCATCACTAGACATTGTACTACACGATACATACTACGTTGTAGCCCACTTTCATTACGTCCTATCAATAGGAGCTGTATTCGCCATCATGGGAGGCTTCATCCACTGGTTCCCACTATTCTCAGGCTACACCTTAGACCAGACCTATGCTAAAATTCACTTCATCACCATATTTGTCGGCGTAAATTTAACTTTCTTCCCACAGCATTTCCTCGGCCTGTCAGGTATACCCCGACGCTACTCCGACTACCCCGACGCATACACCACCTGAAATATTTTATCATCCGCAGGCTCATTTATCTCCCTAACAGCAGTTATACTAATAATTTTCATAATTTGAGAAGCCTTCGCCTCAAAACGAAAAGTCCCAACAGTTGAACAACCCTCCACAAGCCTAGAGTGATTGTACGGATGCCCCCCACCCTACCACACATTTGAAGAACCCGTCTATATAAAACCCGAACAAAAAAGGAAGGAATCGAACCTCCTAAAGCTGGTTTCAAGCCAACCCCACAACCTCCATGACTTTTTCAAAAGATACTAGAAAAACCATTTCATAACTTTGTCAAAGTTAAGTTACAGACCAAACCCTGTGTATCTTAATGGCGCACGCAGCACAGGTAGGTTTACAAGACGCTACCTCTCCTATCATAGAAGAATTGGTCATCTTTCACGACCACGCCCTCATAATCATTTTCCTAATCTGCTTCCTAGTCCTGTACGCCCTTTTCCTAACACTCACAACAAAACTCACCAACACCAGCATCTCAGACGCCCAAGAAATGGAGACTATTTGAACTATCCTACCGGCCATCATCCTAATTCTAATCGCCCTCCCATCTCTACGCATCCTCTACTTGACAGACGAGATCAACGACCCTTCCTTCACCATCAAATCAATCGGTCATCAATGATACTGAACCTACGAGTACACTGACTACGGTGGATTGATCTTCAACTCTTACATGCTCCCACCACTATTCCTAGAACCAGGCGACCTTCGACTCCTCGACGTCGACAACCGAGTAGTCCTCCCAGTCGAAGCTCCCGTTCGCATAATAATCACATCCCAAGACGTCTTACACTCATGAACTGTACCCTCACTAGGCCTAAAAACGGACGCAATCCCCGGACGCCTAAACCAAACCACATTCACTGCCACGCGACCAGGAGTGTACTATGGCCAATGCTCAGAAATCTGTGGAGCCAACCACAGCTTTATGCCTATCGTCCTAGAATTAATCCCCCTAAAAATCTTCGAAATAGGGCCCGTATTCACTTTATAACCTCCCACCCCACAACCCATCCTACCCCCTTTCCTGAGGCCCACTGCAAAGCTAATCTAGCATTAACCTTTTAAGTTAAAGACTAAGAGAATCGACCCCTCTTTGCAGTGAAATGCCCCAACTAAATACCACCACATGGCCCACCATCATTACCCCAATACTTCTTGCACTATTCCTCATCACTCAGCTAAAACTACTAAATTCACACCTCCACCCACCCACCCCACCAAAACCCACCAAACCAAAACCCCACGCCAAACCCTGAGGACTAAAATGAACGAAAGTCTATTTACCCCATTCATTACCCCCACAGTACTAGGCCTCCCCGCCGCAGTACTAGTCATCTTATTTCCCCCCTTACTGATCCCCACCTCCAAACATTTCATCAACAACCGACTAATTATCATCCAACAGTGACTAATCCGACTCATCCTAAAACAAATAATAGCTACCCATAACACTAAAGGACAAACTTGATCCCTCATACTAACGTCCCTAATCATTTTCATCGCCTCAACCAACCTCCTAGGACTCCTCCCCTACTCATTTACACCAACCGCCCAACTATCCATAAATTTAGCTATAGCAATTCCCTTATGAGCAAGCACGGTAGCTATGGGCCTTCGCTTCAAAGCCAAAACTACCCTAACCCACCTCTTACCACAAGGTACCCCCACACCCCTCATCCCTATACTAATTATTATTGAAACCATCAGCCTCTTCATTCAACCACTAGCCTTAGCCGTACGCCTAACTGCTAACATCACTGCAGGCCACCTACTCATGCACCTAATCGGAAGCTCTGCACTAGCTATACTAGCCATCAACCTCCCCCTAACCCTCATCACCCTTGCAATCTTAACCCTACTAACAATCCTGGAGACTGCCATCGCCCTAATTCAAGCCTACGTCTTCACACTTCTAGTAAGCCTCTACCTGCACGACAACTCATAATGGCCCATCAATCACACGCCTATCACATAGTAAAACCTAGCCCATGACCCCTAACAGGAGCTCTTTCAGCCCTCCTAATAACATCTGGCCTAACCATATGATTCCACTTCCACTCCACAACCCTACTATTAACAGGCCTACTAACCAATGCACTAACCATATACCAATGGTGACGAGATGTGGTGCGAGAAAGCACATACCAAGGCCACCATACACTACCCGTCCAAAAAGGCCTCCGATGTGGAATAATCCTATTCATCACTTCAGAAGTCTTTTTCTTCGCCGGATTCTTCTGAGCATTCTACCACTCCAGCCTAGCCCCCACCCCCCAACTTGGAGGACACTGACCCCCAACAGGCATTATCCCCCTCAACCCCCTAGAAGTCCCACTCCTAAACACATCCGTACTACTCGCATCAGGAGTCTCAATTACCTGAGCCCATCACAGCCTGATAGAAAATAATCGAACCCAAATAATTCAAGCACTACTCATCACAATCTTACTAGGCATCTACTTCACTCTCCTCCAGGCTTCAGAATATATTGAAGCTCCTTTCACCATCTCTGACGGCATCTACGGCTCAACATTTTTCATAGCCACGGGATTCCACGGCCTCCACGTCATTATCGGATCAACTTTCCTCACTGTCTGCCTAGCCCGCCAACTATTATTCCACTTCACATCCAAACATCACTTTGGCTTCGAGGCCGCCGCCTGATACTGGCACTTTGTAGACGTAGTCTGACTGTTTCTGTACGTCTCCATCTACTGATGAGGGTCCTACTCTTTTAGTATAAGCAGTACCGTTAACTTCCAATTAACTAGTTTTGACAACGCCCAAAAAAGAGTAATTAACTTCGTCCTAGCTCTAACAGTCAACACCCTTCTAGCCCTGCTACTAATAACCATCTCATTCTGACTACCACAACTTTACCCCTATATAGAAAAATCCGACCCATACGAATGTGGATTTGACCCCGCATACCCCGCTCGCATTCCTTTCTCCATAAAATTTTTCTTAGTAGCCATCACCTTCCTACTATTCGACCTAGAAATCGCCCTGCTACTACCCCTGCCATGAGCCCTACAAACAACCAACTTACCACTAATAACTACATCATCACTTATATTAATTATCATCCTAGCCCTAGGCCTAACTTACGAGTGGTCACAAAAAGGATTAGACTGAGCCGAATTGGTAAATAGTTTAAACAAAACAAATGATTTCGACTCATTAAATTATGACAGCCATATTTACCAAATGCCCCTTATCTATATAAACATCACACTAGCATTCACCATATCACTCCTAGGCATACTAGTCTACCGCTCACACCTAATATCTTCCCTACTATGCCTAGAAGGAATAATGTTATCATTGTTCATTATAATTACCCTCATAACCCTCAACACCCACTCTCTCCTAGCCAACATCATACCCATCACCATGCTAGTCTTCGCTGCCTGCGAAGCAGCAGTAGGCCTCGCCCTACTAGCCTCAATCTCCAGTACATACGGCCTAGACTACGTCAACAACCTAAACCTACTCCAATGCTAAAACTAATCATCCCAACAGTCATACTGCTGCCCCTAACATGACTCTCCAAAACGCACATAATCTGAATCAACACCACCACCCACAGCCTAATCATCAGCTCCATCCCCCTACTATTCCTCAATCAAACCAACAGCAACCTGTACAGCTACTCCCTTCTCTTCTCCTCCGACCCCTTATCAACCCCCCTTCTAATACTAACAACCTGACTCCTGCCCCTCATAATTATAGCAAGCCAACACCATCTATCCAACGAACCCCCACTACGAAAAAAATTATACCTCACCATACTAATCTCTCTTCAAATCTCCTTAATCATAACATTCACAGCCGCAGAACTAATTATATTTTATATCCTCTTCGAAACCACTCTCATCCCCACCCTAGTCATTATCACCCGCTGAGGCAACCAACCAGAACGCTTAAATGCAGGCACATATTTCCTATTCTACACACTAGTGGGCTCTCTCCCCCTACTCATTGCCCTAATCCACACCCACAACACCCTAGGCTCACTTAACATTGTACTACTAACTCTCACCGCCCGAGAGCTAACAGACTCCTGATCCAACAGCCTAATATGACTAGCGTACACAATGGCTTTCATAGTAAAAATACCCCTCTACGGACTACACCTATGGCTCCCTAAAGCCCATGTAGAAGCCCCCATTGCCGGCTCAATAGTACTCGCCGCAGTGCTCTTAAAACTAGGTGGTTACGGTATAATACGCCTTATCCCCATTCTCAACCCCCTAACTAAACACATAGCCTACCCCTTTATCATACTATCCCTATGAGGCATAATCATAACAAGCTCCATCTGCTTACGACAAACTGACCTAAAATCACTCATCGCATACTCCTCAGTCAGCCACATAGCACTTGTCGTAGCAGCTATCCTCATTCAAACCCCCTGAAGCTTCACCGGCGCAATCACCCTCATGATTGCCCATGGGCTCACATCCTCCCTACTGTTCTGCCTAGCAAACTCAAACTACGAACGAACCCACAGCCGCATCATAATCCTCTCTCAAGGCCTTCAAACTCTACTCCCCCTAATAGCCCTCTGATGACTTCTAGCAAGCCTCACTAACCTTGCCCTACCACCCACCATCAACCTACTAGGAGAACTCTCCGTACTAATAGCCATATTCTCTTGATCTAACATCACCATCCTACTAACAGGACTCAACATACTAATCACAACCCTATACTCTCTCTATATATTCACCACAACACAACGAGGTACACCCACACACCACATCAACAACATAAAACCTTCTTTCACACGCGAAAATACCCTCATGCTCATACACCTATCCCCCATCCTCCTCTTATCCCTCAACCCCAGCATCATCGCTGGGTTCGCCTACTGTAAATATAGTTTAACCAAAACATTAGATTGTGAATCTAATAATAGGACCCCACAACCCCTTATTTACCGAGAAAGCTCACAAGAACTGCTAACTCTCACTCCATGTATAACAACATGGCTTTCTCAACTTTTAAAGGATAACAGCTATCCCTTGGTCTTAGGACCCAAAAATTTTGGTGCAACTCCAAATAAAAGTAACAGCCATGTTTACCACCATAACTGCCCTCACCTTAACTTCCCTAATCCCCCCCATTACCGCTACCCTCATTAACCCCAACAAAAAAAACTCATACCCCCACTATGTAAAAACGGCCATCGCATCCGCCTTTACTATCAGCCTTATCCCAACAACAATATTTATCTGCCTAGGACAAGAAACCATCGTCACAAACTGATGCTGAACAACCACCCAGACACTACAACTCTCACTAAGCTTCAAACTTGACTACTTCTCCATAACATTCCTCCCCGTAGCACTATTCATCACTTGATCCATTATAGAATTTTCACTATGGTATATAGCCTCAGACCCAAACATCAACCAATTCCTTAAATTCCTCCTCATTTTCCTAATTGCCATAATTATCCTAGTCACTGCCAACAACCTACTCCAACTCTTCATCGGCTGAGAGGGCGTAGGAATCATATCCTTCCTGCTCATTAGTTGATGATACGCCCGAACAGACGCCAACACGGCAGCTATTCAAGCAATCCTATACAATCGTATCGGCGATATCGGCTTCATCCTGGCTCTAGCATGATTCCTCCTACACTCCAACTCATGGGAACTACAACAAGTATTCCTCCTAAACAATAACCCTAACCTCCTCCCACTACTAGGACTCCTCCTAGCCGCAGCTGGCAAATCAGCCCAACTAGGCCTTCACCCCTGACTACCCTCAGCCATAGAAGGCCCAACCCCCGTATCAGCCCTACTTCACTCAAGCACCATGGTCGTGGCTGGAGTCTTCCTACTCATCCGCTTTCACCCATTAACAGAAAACAGCCCACATATCCAAACCCTAACACTATGCTTAGGAGCCATCACCACCCTGTTCGCAGCAATCTGCGCCCTCACACAAAACGACATTAAGAAGATCGTGGCTTTCTCCACCTCAAGTCAACTAGGACTTATAATGGTCACAATTGGCATTAACCAACCACACCTGGCACTCCTCCACATATGCACCCACGCCTTCTTCAAAGCCCTTTTATTCATATGTTCTGGGTCCATCATCCATAACCTCAACAACGAGCAAGACATCCGAAAAATAGGAGGACTACTCAAAACCATACCCCTAACCTCAACCTCCCTCACCATCAGCAACCTAGCCCTCGCAGGAATACCCTTCCTCTCAGGCTTCTACTCCAAAGACCTCATTATCGAGACCGCAAACATATCCTATACCAACACCTGAGCCCTGTCTATCACTCTCATCGCCACCTCCTTAACAGGCGCCTACAGCACTCGAATAATCCTCCACACCCTTACAAGCAAACCCCACTTCCCAGCCCCAATCTCTATCAACGAAAATAACCCCACTCTACTTAAACCCATTAAGCGCCTCATGGCAGGAAGCCTATTCGCAGGATTCCTCATCACCAACATCATCCCCCCTATATCCCTGCCCCAAGTAACAACCCCCCCTTACCTAAAACTCGCAGCTCTAGCTGCCACCCTCCTAGGTCTCCTAGTAGCCCTAGACTTAAACTACCTAGCCAACAAACTCAAGACAAAAACCCCTCCACCCACATTCTATTTCTCCACCATACTCGGATTCTACCCTAGCATCATCCACCGCATAATCCCCCACCTAAGCCTTCTCATAAGCCAAAACTTATCCCTACTCCTACTAGACCTAACCTGACTAAAAAAACTAATACCCAAAACAATCTCACAACACCAAACCTCAGCCTCCATCACTATTTCAACCCAAAAAGGTATAATCAAACTCTACTTCCTCTCTCTCCTCATCCCACTCCTCCTAATCCTCCTTATAATCTCATAACCTATTACCCCGAGCAATCTCAATCACAACATAAACACCAACAAATAGCGTTCAACCAGTAACCACCACCAACCAACACCCATAATCATATAAAGCCCCCGCACCAATAGGATCCTCCCGAATCAACCCCGACCCTTCCCCCTCATAAATTATCCAGCTCCCTACGCTATTAAAATTCACCACTACCACCACCCCATCATACTCCTTTACCCACAACACCAGCCCCACCTCCATCACTAACCCCATCAGAACACTCACCAATACCTCAACCCCTGACCCCCATGCCTCAGGATATTCCTCAATAGCCATTGCCGTAGTATACCCAAAAACAACCATCATACCCCCTAAATAAATTAAAAAGACCATTAAACCCATATAACCTCCCCCACAATTTAAAATAACTGCACACCCAACCGCACCACTAATAATCAACACTAAACCTCCATAAATAGGAGAGGGCTTAGAAGAAAACCCCACGAACCCTATCACTAAAATTACACTCAACAGAAACAAAGCATATGTCATTGTTCTCGCATAGACTGTGACTATGACCAATGATATGAAAAAACATCGTTGTATCTCAACTACAAGAACACCAATGACCTCAACACGTAAATCCAACCCACTAATAAAATTAATCAACCGCTCACTCATCGACCTCCCCACCCCATCAAACATCTCCGCATGATGGAACTTCGGCTCACTCCTAGGCGCCTGCTTAATCATCCAAATCACCACTGGACTATTCCTAGCTATACATTACTCACCAGACGCCTCCACTGCCTTTTCATCAATCGCCCACATCACTCGAGATGTAAACTACGGCTGAATAATTCGCCATCTCCACGCTAACGGCGCCTCAATGTTCTTTATCTGCCTCTTCTTACATATCGGCCGAGGCCTATACTATGGCTCATTCACCCACCTAGAAACCTGAAACATTGGCATCGTCCTACTATTTATAACTATAATAACAGCCTTCATAGGTTACGTCCTCCCATGAGGCCAAATATCCTTCTGAGGAGCCACAGTAATTACAAATCTACTGTCCGCCATCCCATACATTGGAACAGACCTGGTCCAATGAGTTTGAGGTGGCTACTCAGTAAATAGCCCCACTCTAACACGATTCTTCACCCTACACTTCATACTACCCTTCATCATCACAGCCCTAACAACTCTACACCTCTTATTCCTACACGAAACAGGATCAAATAACCCCCTGGGAATCCCCTCCCATTCCGACAAAATCACCTTCCACCCCTACTACTCAATCAAAGATATCCTAGGCCTACTCCTTTTTCTCCTCGCCCTAATAACACTAACACTACTCTCACCAGACCTCCTAAGCGACCCAGACAACTACACCTTAGCTAACCCCCTAAGCACCCCACCCCACATTAAACCCGAGTGATATTTCCTATTCGCCTACGCAATCCTACGATCCGTCCCCAACAAACTAGGAGGTGTGATAGCCCTCATGCTATCCATCCTAATCCTAACAACAATCCCTGCCCTTCACATATCCAAGCAACAGAGCATAACATTTCGCCCATTGAGCCAATTCCTATATTGACTTTTAATCGCCGACCTTCTAATTCTCACCTGAATTGGAGGACAACCAGTAAGCTATCCCTTCATCACCATTAGCCAAGTAGCATCCACATTATACTTCACTACTATCCTTCTACTTATACCAGCCTTTTCCCTAATCGAAAACCACATACTCAAATGAACCTGCCCATGTAGTACAAGTAAGTACACCAGCCTTGTAACCTGAAAATGAAGACCCTCTTCCACGGGCAAAAAAAATCAGAGAAAAAGCACTTAACTTCACCGTCAGCCCCCAAAGCCAACATTCTAATTTTAAACTACTCTCTG
>PAB_ppy10
GTTTATGTAGCTTATTCTATCCAAAGCAATGCACTGAAAATGTCTCGACGGGCCCACACGCCCCATAAACAAATAGGTTTGGTCCTAGCCTTTCTATTAGCTCTTAGTGAGGTTACACATGCAAGCATCCCCGCCCCAGTGAGTCGCCCTCCAAGTCACTCTGACTAAGAAGAGCAAGCATCAAGCACGCAACAGCGCAGCTCAAGACGCTCAGCCTAGCCACACCCCCACGGGAGACAGCAGTGATAAGTCTTTAGCAATAAACGAAAGTTCAACTAAGCTACACTAACCCCAGGGTTGGTCAACTTCGTGCCAGCCACCGCGGTCACACGATTAGCCCAAGTTAATAGAGATCGGCGTAGAGAGTGTTTTAGATTTTTTTTCTCCCCAATAAAGCTAAAATTTACCTGAGTTGTAGAAAACTTAAGCTAATACAAAATAAACTACGAAAGTGGCTTTAATATATCTGAACACACAATAGCTAAGGCCCAAACTGGGATTAGATACCCCACTATGCTTAGCCCTAAACTTTAACAGTTAAATCAACAAAACTGCTCGCCAGAACACTACGAGCCACAGCTTAAAACTCAAAGGACCTGGCGGTGCTTCATATCCCTCTAGAGGAGCCTGTTCTGTAATCGATAAACCCCGATCAACCTCACCACCCCTTGCTCAGCCTATATACCGCCATCTTCAGCAAACCCTGATGAAGGCCACGAAGTAAGCGCAAGCATCCACATAAAGACGTTAGGTCAAGGTGTAGCCCATGGAGTGGCAAGAAATGGGCTACATTTTCTACTTCAGAAAACTACGATAGCCCTCATGAAACCTGAGGGTCGAAGGTGGATTTAGCAGTAAACTAAGAGTAGAGTGCTTAGTTGAACAGGGCCCTGAAGCGCGTACACACCGCCCGTCACCCTCTTCAAGTATATTTCAGGGACTACCTAACTAAAACCCCCACGCATCTATATAGAGGAGGCAAGTCGTAACATGGTAAGCGTACTGGAAAGTGCGCTTGGACGAACCAGAGGGTAGCTTAACACAAAGCACCCGGCTTACACCTGGGAGATTTCAATTCAACCTGGCCCCTCTGAGCTAACCCTAGCCCCAAACCCAACCCACCCTACTACCAACCAACCCTAACCAAACCATTCACCCAAACAAAGTATAGGCGATAGAAATTACAATCCGGCGCAATAGACACAGTACCGTAAGGGAAAGATGAAAAAACACAACCAAGCACAACATAGCAAGGACTAACCCCTGTACCTTTTGCATAATGAATTAACTAGAAACAACTTTGCAAGGAGAGCCAAAGCCAAGACCCCCGAAACCAGACGAGCTACCCATAAACAGCTAAAAGAGCACACCCGTCTATGTAGCAAAATAGTGGGAAGATTTATGGGTAGAGGCGACAAACCTACCGAGCCTGGTGATAGCTGGTTGTCCAAGACAGAATCTTAGTTCAACTTTAAATTTACTTACAGAACCCCTAATCCCCTCGTAAATTTAATTGCTAGTCTAAAGAGGAACAGCTCTTTAGACACTAGGAAAAAACCTTAAAAAGAGAGTAAAAAACACAACACCCATAGTGGGCCCAAAAGCAGCCATCAATTAAGAAAGCGTTCAAGCTCGACACCTAAACACCAAAAAATACCAAACACAAAACTGAACTCCTTACTCCCCATTGGACTAATCTATTGCCCCATAGAAGAAACAATGTTAGTATAAGTAACATGAAGATATTCTCCCCCGCATAAGTCTACGTCAGACCGAAACATCACACTGACAATTAACGGTCCAATATGCATAGTTAACAAATAAACTATTATTTTTCCCCCCGTTAATCCAACACAGGCATGCCTATAAGGAAAGGTTAAAAAAAGTAAAAGGAACTCGGCAAATCTCACCCCGCCTGTTTACCAAAAACATCACCTCTAGCATTACCAGTATTAGAGGCACCGCCTGCCCGGTGACATACGTTTAACGGCCGCGGTACCCTGACCGTGCAAAGGTAGCATAATCACTTGTTCCTTAAATGGGGACTTGTATGAATGGCTTCACGAGGGTTCGACTGTCTCTTACTTTTAACCAGTGAAATTGACCTGCCCGTGAAGAGGCGGGCATAACATAACAAGACGAGAAGACCCTATGGAGCTTCAATTTACCAGTGCAAATAACATACAACAAGCCCACAGGCCCTAAATCACCAAACCTGCACTGAAGATTTCGGTTGGGGCGACCTCGGAGCACAACCCAACCTCCGAGAAACACATGTTAAGACCTCACAAGTCAAAACGAACTTCCACACACAATTGATCCAACAACTTGACCAACGGAACAAGTTACCCTAGGGATAACAGCGCAATCCTGTTCTAGAGTCCATATCAACAACAGGGTTTACGACCTCGATGTTGGATCAGGACATCCTAATGGTGCAGCCGCTATTAAAGGTTCGTTTGTTCAACGATTAAAGTCCTACGTGATCTGAGTTCAGACCGGAGCAATCCAGGTCGGTTTCTATCTATTTCACATTTCTCCCTGTACGAAAGGACAAGAGAAATGGGGCCTACTTCACATAAGCGCCTTTCCCAAACAAATGATATCATCTCAATTTAACACCACACCAACACCCACCCAAGAAAAGGGCTATGTTAAGATGGCAGAGCCCGGTAACTGCATAAAATTTAAAGCTTTACAGTCAGAGGTTCAACTCCTCTTCTTAACAATATGCCCATAATCAACCTCCTACTCCTCATTATATCCATCCTAATCGCCATAGCATTTCTAATGCTAACCGAACGAAAAATCCTAGGCCACACACAACTACGCAAAGGGCCCAACATTGTGGGCCCCTACGGCTTACTACAACCCTTTGCCGACGCCCTAAAACTATTCACCAAAGAACCCCTAAAACCCTCCACATCAACCATCACCCTTTACATTATTTCCCCCGCCCTAGCCCTTACCATTGCCCTCCTACTATGAACCCCCCTCCCTATGCCCATCCCCCTAATCAACCTCAACTTAGGCCTCCTATTTATCCTAGCCGCGTCAAGCCTAACCGTCTACTCCATCCTCTGATCAGGATGAGCATCTAACTCAAACTACGCCCTAATCGGCGCATTGCGGGCGGTAGCCCAAACGATCTCATACGAAATTACCCTAGCCCTTATCCTGTTATCAGTACTACTAATAAGCGGCTCTTTTAACCTCTCCGCCCTCATCACAACACAAGAACACTCATGACTACTTCTACCATCATGACCTCTAGCCCTAATATGATTTATTTCAACACTAGCAGAAACCAACCGAGCCCCCTTCGACCTCACCGAAGGAGAATCCGAACTAGTTTCGGGCTTTAACACTGAATACGCCGCAGGTCCATTCGCCCTATTCTTCATAGCCGAATATACAAACATTATCTTAATAAACGCCCTCACCACTATAATTTTCCTAGGAACAACATTCAACATCCACTCCCCAGAACTCTACACAACCCTCTTCACCATCAAAACCCTACTCCTAACCTCCCTATTCCTATGAATTCGATCAACATACCCCCGATTCCGCTACGACCAACTCATGCACCTTCTATGAAAAAATTTCCTGCCACTCACCCTAGCACTACTAATATGACACATCTCCGTACCCATTGCAACCTCCGGCATTCCCCCACAAACCTAAGAAATATGTCTGACAAAAGAGTTACTTTGATAGAGTAAAAAATAGAGGTCTAAATCCCCTTATTTCTAGGATTATGGGAGTTGAACCCACCCCTGAGAATCCAAAATTCTCCGTGCCACCCATCACACCCTATCCTAAAGTAAGGTCAGCTAAATAAGCTATCGGGCCCATACCCCGAAAATGTTGGTTATACCCTTCCCGTACTAATTAACCCCTTGGCCCAACCCATCATTTACCCCACCATCTTCACAGGCACGCTCATTACAGCACTGAGCTCCCACTGATTCTTTGCCTGACTGGGACTAGAAATAAATATACTCGCTTTCATCCCAGTCCTAACCAAAAAAACAAGCCCCCGCTCCACAGAAGCCGCCATTAAATATTTCCTCACACAGGCAACCGCATCCATAATCCTCCTGATAGCCATCCTCTACAACAACATACTTTCCGGACAGTGAACCACAACCAACACCACCAACCCATATTCATCTCTAATAATCGTAACCGCCCTAGCAATGAAGCTAGGAATAGCCCCCTTCCACTTTTGAGTCCCAGAAGTCACCCAAGGAGTCCCCCTGACATCCGGCTTACTCCTCCTTACATGACAAAAATTAGCCCCCATTTCAATTATATACCAAATATCTTCATCGGTAGACACAAACATCCTCCTCACCCTCTCAATTCTATCTATCCTAGTAGGCGGCTGAGGCGGACTAAACCAAACCCAACTACGCAAAATCCTGGCATACTCCTCAATCACCCATATAGGATGAATAATAGCAGTACTACCATATAACCCAGACATCACTATCCTCAACCTAATCATCTACATCATCCTGACAACTACCGCATTCCTAATCCTCGACTTAAACTCTAGTGTCACAATCCTAATATTAACCCGCACCTGGAACAAGCTGACATGACTAATACCCTTAATCCCATCAACCTTATTATCCCTAGGGGGCCTGCCACCACTAACCGGCTTCCTGCCCAAATGAGCCATCATTGAAGAATTTGCAAAAAATGGCAATCTCATTACCCCCACAATCATGGCTATTATCACCCTCCTCAACCTCTACTTCTACGTACGCCTAATCTACGCCACCTCAATCACACTACTCCCCATATCTAACAACGCAAAAATGAAATGACAGTTCGAAAACACAAAACCCACCCCTCTTCTCCCCACACTCACCATTCTTACCACCCTACTCCTACCTATCTCCCCTCTCATCCTATCTATCTCATAGAAATTTAGGTTAACACAGACCAAGAGCCTTCAAAGCCCTCAGCAAGTCACAGCACTTAATTTCTGTAACACTAAGGACTGCAAAGCCCCGCTCTGCATCAACTGAACGCAAACCAGCCACTTTAATTAAGCTAAGCCCTCCCTAGACCGATGGGACTTAAACCCACAAACATTTAGTTAACAGCTAAACACCCTAATCAATTGGCTTCAGTCCACTTCTCCCGCCGCGGGGAAAAAGGCGGGAGAAGCCCCGGCAGGCCTTAAAGCTGCTCCTTCGAATTTGCAATTCAACATGACAATCACCTCGGGGCTGGTAAAAAGAGGTCTAACCCCTGTTCTTAGATTTACAGCCTAATGCCTTAACTCGGCCATTTTACCCCCCCCCCCCTTTTTTTCTCCACTAATGTTCGCCGACCGCTGGCTATTCTCCACGAACCACAAAGACATCGGGACACTATACCTGTTATTCGGCGCATGGGCTGGAGTCCTAGGCACTGCCCTAAGCCTCCTCATTCGAGCTGAACTGGGCCAACCCGGCAACCTTCTAGGCAATGACCATATCTACAATGTCATCGTCACAGCTCATGCATTCGTAATAATTTTCTTTATAGTCATACCCATTATAATTGGAGGCTTTGGCAACTGACTAGTGCCCCTAATAATCGGCGCCCCCGATATAGCATTCCCGCGCATAAATAATATAAGCTTCTGACTCCTCCCCCCCTCCTTTCTCCTACTGCTCGCTTCTGCTACAGTAGAGGCTGGCGCAGGAACAGGCTGAACAGTCTATCCGCCCCTAGCAGGAAACTACTCTCACCCAGGAGCCTCTGTAGACTTAACAATCTTCTCTTTACACCTAGCAGGCATTTCCTCTATCCTAGGAGCTATCAATTTCATCACAACAATTATTAATATAAAACCCCCTGCAATATCCCAATACCAAACCCCCCTCTTCGTCTGATCAGTCTTGATCACAGCAGTCCTACTTCTCCTTTCCCTCCCAGTCCTAGCCGCTGGCATCACCATACTACTAACAGATCGCAACCTAAACACCACATTCTTTGACCCAGCCGGAGGTGGAGATCCCATCCTATATCAGCACCTATTCTGATTTTTTGGCCACCCTGAAGTCTACATTCTCATCCTGCCGGGTTTCGGCATAATCTCCCACATCGTAACACACTATTCCGGAAAAGAAGAGCCATTTGGGTACATAGGCATAGTCTGAGCCATAGTCTCAATTGGCTTCCTGGGCTTTATCGTATGGGCCCACCACATATTCACAGTAGGAATAGACGTGGACACACGAGCCTACTTCACCTCCGCTACCATAATCATTGCCATCCCCACCGGCGTCAAAGTATTTAGCTGACTCGCTACACTCCACGGAAGCAACACTAAATGATCTGCCGCAATCCTCTGAGCCTTAGGATTCATTTTCCTCTTCACCGTAGGCGGCCTAACAGGCATCGTACTAGCAAACTCATCACTAGACATTGTATTACACGATACATACTACGTTGTAGCCCACTTTCATTACGTCCTATCAATAGGAGCTGTATTCGCCATCATGGGAGGCTTCATCCACTGGTTCCCACTATTCTCAGGCTACACCTTAGACCAGACCTATGCTAAAATTCACTTCATCACCATATTTATCGGCGTAAATTTAACTTTCTTCCCACAACATTTCCTCGGCCTGTCAGGCATACCCCGACGCTACTCCGACTACCCCGACGCGTACACCACCTGAAATATTTTATCATCCGCAGGCTCATTTATCTCCCTAACAGCAGTCATACTAATAATTTTCATAATTTGAGAAGCCTTCGCCTCAAAACGAAAAGTCCCAATAGTTGAACAACCCTCCACAAGCCTAGAGTGATTGTACGGATGCCCCCCACCCTACCACACATTTGAAGAACCCGTCTATATAAAACCAGAACAAAAAAGGAAGGAATCGAACCTCCTAAAGCTGGTTTCAAGCCAACCCCACAACCTCCATGACTTTTTCAAGAGATACTAGAAAAACCATTTCATGACTTTGTCAAAGTTAAGTTACAGGCCAAACCCTGTGTATCTTAATGGCGCACGCAGCACAGGTAGGTTTACAAGACGCTACCTCTCCTATCATAGAAGAATTGGTCATCTTTCACGACCACGCCCTCATAATCATTTTCCTAATCTGCTTCCTAGTCCTGTACGCCCTATTCCTAACACTCACAACAAAACTCACCAACACCAGCATCTCAGACGCCCAAGAGATAGAGACTATTTGAACTATCCTACCGGCCATCATCCTAATTCTAATCGCCCTCCCATCCCTACGCATCCTCTACTTAACAGACGAGATCAACGACCCTTCCTTCACCATCAAATCAATCGGTCATCAATGATACTGAACCTACGAGTACACTGACTACGGTGGATTGATCTTCAACTCTTACATGCTCCCACCACTATTCCTAGAACCAGGCGACCTTCGACTCCTCGACGTCGACAACCGAGTAGTCCTCCCAGTCGAAGCTCCCGTTCGCATAATAATCACATCCCAAGACGTCTTACACTCATGAACTGTACCCTCACTAGGCCTGAAAACGGACGCAATCCCCGGACGCCTAAACCAAACCACATTCACTGCCACGCGACCAGGAGTGTACTATGGCCAATGCTCAGAAATCTGTGGAGCTAACCACAGCTTTATGCCTATCGTCCTAGAACTAATCCCCCTAAAAATCTTCGAAATAGGGCCCGTATTCACTTTATAACTCTCCCACCCCCACAACCCATCCTACCCCCTTTCCTGAGGCCCACTGCAAAGCTAATCTAGCATTAACCTTTTAAGTTAAAGACTAAGAGAATCAACCCCTCTTTGCAGTGAAATGCCCCAACTAAATACCACCACATGGCCCACCATCATCACCCCAATACTCCTTGCACTATTCCTCATCACTCAACTAAAACTACTAAACTCACACCTCCACCCACCCACCCCACCAAAATTCACTAAACCAAAACTCCACGCCAAACCCTGAGGACCAAAATGAACGAAAGTCTATTTACCCCATTCATTACCCCCACAGTACTAGGCCTCCCCGCCGCAGTACTAGTCATCTTATTTCCCCCCTTACTGATCCCCACCTCCAAACATCTCATCAACAACCGACTAATTATTATCCAACAATGACTAATCCGACTCATCCTAAAACAAATAATAACCACCCATAACGCTAAAGGACGAACTTGATCCCTCATACTAACGTCCCTAATCATTTTCATCGCCTCAACCAACCTCCTAGGACTCCTCCCCTACTCATTTACACCAACCACCCAACTATCCATAAATTTAGCTATAGCAATTCCCTTATGAGCAAGCACGGTAGCTATGGGCCTTCGCTTCAAAGCCAAAATTACCCTAACCCACCTCTTACCACAAGGTACCCCCACACCTCTCATCCCTATACTAATTATTATTGAAACCGTCAGCCTTTTCATTCAACCACTAGCCTTAGCCGTACGCCTAACTGCTAACATCACTGCAGGCCACCTACTCATGCACCTAATCGGAAGCTCTGCACTAGCTATACTAGCCATCAACCTCCCCCTAACCCTCATCACCCTTACAATCTTAACCCTGCTAACAATCCTGGAGACTGCCATCGCCCTAATTCAAGCCTACGTCTTCACACTTCTAGTAAGCCTCTACCTGCACGACAACTCATAATGGCCCATCAATCACACGCCTACCACATAGTAAAACCTAGCCCATGACCCCTAACAGGAGCTCTCTCAGCCCTCCTAACAACATCTGGCCTAACCATGTGATTCCACTTCCACTCCACAACCCTACTATTAACAGGCCTACTAACCAATGCACTAACCATATACCAATGGTGACGAGATGTAGTGCGAGAAAGCACATACCAAGGCCACCACACACTACCCGTCCAAAAAGGCCTCCGATATGGAATAATCCTATTCATCACTTCAGAAGTCTTTTTCTTCGCCGGATTCTTCTGAGCATTCTACCACTCCAGCCTAGCCCCCACCCCTCAACTTGGAGGACACTGACCCCCAACAGGCATTATCCCCCTCAACCCCCTAGAAGTCCCACTCCTAAACACATCCGTACTACTCGCATCAGGAGTCTCAATTACCTGAGCCCATCACAGCCTGATGGAAAATAATCGAACCCAAATAATTCAAGCACTACTCATCACAATCTTACTAGGCATCTACTTCACTCTCCTTCAGGCTTCAGAATACATTGAAGCTCCTTTCACCATCTCTGACGGCATCTACGGCTCAACATTCTTCATAGCCACGGGATTCCACGGCCTCCACGTCATTATCGGATCAACTTTCCTCACTGTATGCCTAGCCCGCCAGCTATTATTCCACTTCACATCCAAACATCACTTTGGCTTTGAGGCCGCCGCCTGATACTGGCACTTTGTAGACGTAGTCTGACTGTTTCTGTACGTCTCCATCTACTGATGAGGTTCCTACTCTTTTAGTATAAACAGTACCGTTAACTTCCAATTAACTAGTTTTGACAACGCCCAAAAAAGAGTAATTAACTTCGTCCTAGCTCTAACAGTCAACACCCTCCTAGCCCTGCTACTAATAACCATCACATTCTGACTACCACAACTCTACCCCTACATAGAAAAATCCGACCCATACGAATGTGGATTTGACCCCGCATACCCCGCTCGCATTCCTTTCTCCATAAAATTTTTCTTAGTAGCCATCACCTTCCTACTATTCGACCTAGAAATCGCCCTGCTACTACCCCTGCCATGGGCCCTACAAACAACCAACTTACCACTAATAACTACATCATCACTTATATTAATTATCATCCTAGCCCTAGGCCTAACTTACGAATGATCACAAAAAGGATTAGACTGAGCCGAATTGGTAAATAGTTTAAACAAAACAAATGATTTCGACTCATTAAATTATGACAGCCATATTTACCAAATGCCCCTTATCTACATAAATATCACACTAGCATTCACCATATCACTCCTAGGCATACTAGTCTACCGCTCACACCTAATATCTTCTCTACTATGTCTAGAAGGAATAATATTATCATTGTTCATTATAATTACTCTCATAACCCTCAACACCCACTCTCTCCTAGCTAACATCATACCCATCACCATGCTAGTCTTCGCTGCCTGCGAAGCAGCAGTAGGCCTCGCCCTACTAGCCTCAATCTCCAATACATACGGCCTAGACTACGTCAACAACCTAAACCTACTTCAATGCTAAAACTAATTATCCCAACAATCATACTGCTGCCCCTAACATGACTCTCCAAAACGCACATAATCTGAATCAACACCACCACCCACAGCCTAATCATCAGCTCCATCCCCCTACTATTCCTCAATCAAACCAACAGCAACCTGTACAGCTACTCCCTTCTTTTCTCCTCCGACCCCTTATCAACCCCCCTTCTAATACTAACAACCTGACTCCTACCCCTCATAATTATAGCAAGCCAACACCATCTATCCAACGAACCCCCATCACGAAAAAAATTATACCTCACCATACTAATCTCTCTTCAAATCTCCCTAATCATAACATTCACAGCCACAGAGCTAATTATATTTTATATCCTCTTCGAAACCACTCTCATCCCCACCCTAGTCATTATCACCCGCTGAGGCAACCAGCCAGAGCGCTTAAATGCAGGCACATACTTTCTATTCTACACACTAGTAGGCTCCCTCCCCCTACTCATTGCCCTAATCCACACCTACAACACCCTAGGCTCGCTTAACATTGTATTACTAACTCTCACCGCCCGGGAGCTAACAGACTCCTGATCCAACAGCCTAATATGACTAGCGTACACAATAGCTTTCATAGTAAAAATACCCCTCTACGGACTACACCTATGACTCCCTAAAGCCCATGTAGAAGCCCCCATTGCCGGCTCAATAGTACTCGCCGCAGTGCTCTTAAAACTAGGTGGTTACGGTATAATACGCCTTATCCCCATTCTCAATCCCCTAACTAAACACATAGCCTACCCCTTTATCATACTATCCCTATGAGGCATAATCATAACAAGCTCCATCTGCTTACGACAAACCGACCTAAAATCACTCATCGCATACTCCTCAGTCAGCCACATAGCGCTTGTTGTAGCAGCTATCCTCATTCAAACCCCCTGAAGCTTCACCGGCGCAACCACCCTCATAATTGCCCATGGACTCACATCCTCCCTACTGTTCTGCCTAGCAAACTCAAACTACGAACGAACCCACAGCCGCATCATAATCCTCTCTCAAGGCCTTCAAACTCTACTCCCCCTAATAGCCCTCTGATGACTTCTAGCAAGCCTCACTAACCTTGCCCTACCACCCACCATCAACCTACTAGGAGAACTCTCCGTACTAATAGCCATATTCTCTTGATCTAACATCACCATCCTACTAACAGGACTCAACATACTAATCACAACCCTATACTCTCTCTATATATTCACCACAACACAACGAGGTACACCCACACATCACACCAACAACATAAAACCTTCTTTCACACGTGAAAACACCCTCATGCTCATACACCTATCCCCCATTCTCCTCTTGTCCCTCAACCCCAGCATCATCGCTGGATTCGCCTACTGTAAATATAGTTTAACCAAAACATCAGATTGTGAATCTAATAATAGGGCCCACAACCCCTTATTTACCGAGAAAGCTCACAAGAACTGCTAACTCTCACCCCATGTGTAACAACATGGCTTTCTCAACTTTTAAAGGATAACAGCTATCCCTTGGTCTTAGGACCCAAAAATTTTGGTGCAACTCCAAATAAAAGTAACAGCCATGTTTACCACCATAACTGCCCTCACCTTGACTTCCCTAATCCCCCCCATTACCGCTACCCTCATTAACCCCAACAAAAAAAACTCATACCCCCACTATGTAAAAACTGCCATCGCATCCGCCTTTACTATCAGCCTTATCCCAACAACAATATTTATCTGCCTAGGACAAGAAACCATCGTCACAAACTGATGCTGAACAACCACCCAGACACTACAACTCTCACTAAGCTTCAAACTTGACTACTTCTCCATAACATTCCTCCCCGTAGCACTACTCATCACTTGATCCATTATAGAATTTTCACTATGGTATATAGCCTCAGACCCAAACATCAACCAATTTCTCAAATTCCTCCTTATTTTCCTAATCACCATAATTATCCTAGTCACTGCCAATAACCTACTCCAACTCTTCATCGGCTGAGAGGGCGTAGGGATCATATCCTTCCTGCTCATTAGTTGATGATACGCCCGAACAGACGCCAACACGGCAGCTATTCAAGCAATCCTATACAATCGTATCGGCGATATTGGCTTCATCCTGGCTCTAGCATGATTCCTCCTACACTCCAACTCATGGGAACTACAACAAGTATTCCTCCTAAACAATAACCCTAACCTCCTCCCACTACTAGGACTCCTCCTAGCCGCAGCTGGCAAATCAGCCCAACTAGGCCTTCACCCCTGACTACCCTCAGCCATAGAAGGCCCAACCCCCGTCTCAGCCCTACTTCACTCAAGCACCATGGTCGTGGCTGGGGTCTTCCTACTCATCCGCTTTCACCCATTAACAGAAAACAGCCCACATATCCAAACCCTTACACTATGCTTAGGGGCCATCACCACCCTGTTCGCAGCAATCTGCGCCCTCACACAAAACGACATTAAGAAAATCGTAGCTTTCTCCACCTCAAGTCAACTAGGACTTATAATGGTCACAATTGGCATTAACCAGCCACACCTGGCACTCCTCCACATCTGCACCCACGCCTTCTTCAAAGCCCTTTTATTCATATGTTCTGGGTCCATCATCCACAACCTCAACAATGAGCAAGACATCCGAAAAATAGGAGGACTACTCAAAACCATACCCCTAACCTCAACCTCCCTCACTATCAGCAGCCTAGCCCTCGCAGGAATACCCTTCCTCTCAGGCTTCTACTCCAAAGACCTCATTATCGAGACCGCAAACATATCCTATACCAACACCTGAGCCCTGTCTATCACTCTCATCGCCACCTCCTTAACAGGCGCCTACAGCACTCGAATAATCCTCCACACCCTTACAAGCAAACCCCACTTCCCAACCCCAATCTCTATCAATGAAAACAACCCCACTCTACTTAAACCCATCAAGCGCCTTATGCTAGGAAGCCTATTCGCAGGATTCCTAATCACCAACAACATCCCCCCTATATCCCTGCCCCAAGTAACAACCCCCCCTTACCTAAAACTCGCAGCTCTAGCTGCCACCCTCCTAGGTCTCCTAGTAGCCCTAGACTTAAACTACCTAGCCAACAAACTCAAGACAAAAACCCCTCCACCCACATTCTATTTCTCCATCATACTCGGATTCTACCCTAGCATCATCCACCGCATAATCCCCCACCTAAGCCTTCTCATAAGCCAAAACTTATCCCTACTCCTACTAGACCTAACCTGACTAAAAAAACTAATACCCAAAACAATCTCACAACACCAAACCTCAGCCTCCATCACTATTTCAACCCAAAAAGGTTTAATCAAACTCTACTTCCTCTCTTTCCTCATCCCACTCCTCCTAATCCTCCTTATAATCTCATAACCTATTACCCCGAGCAATCTCAATTACAACATAAACACCAACAAATAACGTTCAACCAGTAACCACCACCAACCAACGCCCATAATCATATAAAGCCCCCGCACCAATAGGATCCTCCCGAATCAACCCCGACCCTTCCCCTTCATAAATTATCCAGCTCCCCACGCTATTAAAATTCACCACTACCACCACTCCATCATACTCTTTTACCCACAACACCAGCCCCACTTCCATCACTAATCCCACCAGAACACTCACCAATACCTCAACCCCTGACCCCCATGCCTCAGGATATTCCTCAATAGCTATTGCCGTAGTATACCCAAAAACAACCATCATACCCCCTAAATAAATTAAAAAAACCATTAAACCCATATAACCTCCCCCACAATTTAAAATAACTGCACACCCAACCGCACCACTAATAATCAACACTAAACCCCCATAAATAGGAGAGGGCTTAGAAGAAAACCCCACGAACCCTATCACTAAAATTACACTCAACAGAAACAAAGCATATGTCATTGTTCTCGCATAGACTGTGACTATGACCAATGGTATGAAAAAACATCGTTGTACCTCAACTACAAGAACACTAATGACCTCAACACGTAAAACCAACCCACTAATAAAATTAATCAACCACTCACTTATCGACCTCCCCACCCCATCAAACATCTCCGCATGATGGAACTTCGGCTCACTCCTAGGCGCCTGCTTAATCATCCAAATCACCACTGGACTATTCCTAGCTATACATTATTCACCAGACGCCTCCACTGCCTTTTCATCAATCGCCCACATCACTCGAGATGTAAACTACGGCTGAATAATTCGCCACCTCCACGCTAACGGCGCCTCAATATTCTTTATCTGCCTCTTCTTACATATCGGCCGAGGCCTATACTATGGCTCATTCACCCACCTAGAAACCTGAAACATCGGCATCATCCTACTATTTACAACTATAATAACAGCCTTCATAGGTTACGTCCTCCCATGAGGCCAAATATCCTTCTGAGGAGCCACAGTAATCACAAATCTACTGTCCGCCATCCCATACATTGGAACAGACCTGGTCCAATGAGTCTGAGGTGGCTACTCAGTAAATAGCCCCACTCTAACACGATTCTTCACCCTACACTTCATACTACCCTTCATTATTACAGCCCTAACAACTCTACACCTCTTATTCCTACACGAAACAGGATCAAATAACCCCCTGGGAATCCCCTCCCATTCCGACAAAATCACCTTCCACCCCTACTACACAATCAAAGACATCCTAGGCCTACTCCTTTTTCTCCTCGCCCTAATAACACTAACACTACTCTCACCAGACCTCCTAAGCGACCCAGACAACTACACCTTAGCTAACCCCCTAAGCACCCCACCCCACATTAAACCCGAATGATATTTCCTATTCGCCTACGCAATCCTACGATCCGTCCCCAACAAACTAGGAGGTGTAATAGCCCTCATACTATCCATCCTAATCCTAACAACAATCCCTGCCCTTCACATGTCCAAGCAACAGAGCATAACATTTCGCCCATTGAGCCAATTCCTATATTGACTTTTAATCGCCGACCTTCTAATTCTCACCTGAATTGGAGGGCAACCAGTAAGCTACCCCTTCATCACCATTAGCCAAGTAGCATCCACATTGTACTTCACTACTATCCTTCTACTTATACCAGCCTCTTCCCTGATCGAAAACCACATACTCAAATGAACCTGCCCCTGTAGTACAAATAAGTACACCAGCCTTGTAACCTGAAAATGAAGACCCTCTTCCATGGGCAAAAAAAATCAGAGAAAAAGCACTTAACTTCACCGTCAGCCCCCAAAGCCAACATTCTAATTTTAAACTACTCTCTG
>PAB_Sinjo
GTTTATGTAGCTTATTCTATCCAAAGCAATGCACTGAAAATGTCTCGACGGGCCCACACGCCCCATAAACAAATAGGTTTGGTCCTAGCCTTTCTATTAGCTCTTAGTGAGGTTACACATGCAAGCATCCCCGCCCCAGTGAGTCGCCCTCCAAGTCACTCTGACTAAGAGGAGCAAGCATCAAGCACGCAACAGCGCAGCTCAAGACGCTCAGCCTAGCCACACCCCCACGGGAGACAGCAGTGATAAGTCTTTAGCAATAAACGAAAGTTCAACTAAGCTACACTAACCCCAGGGTTGGTCAACTTCGTGCCAGCCACCGCGGTCACACGATTAGCCCAAGTTAATAGAGATCGGCGTAGAGAGTGTTTTAGATTCTTTTTCTCCCCAATAAAGCTAAAATTTACCTGAGTTGTAGAAAACTTAAGCTAATACAAAATAAACTACGAAAGTGGCTTTAATATATCTGAACACACAATAGCTAAGGCCCAAACTGGGATTAGATACCCCACTATGCTTAGCCCTAAACTTTAACAGTTAAATCAACAAAACTGCTCGCCAGAACACTACGAGCCACAGCTTAAAACTCAAAGGACCTGGCGGTGCTTCATATCCCTCTAGAGGAGCCTGTTCTGTAATCGATAAACCCCGATCAACCTCACCACCCCTTGCTCAGCCTATATACCGCCATCTTCAGCAAACCCTGATGAAGGCCACGAAGTAAGCGCAAGCATCCACATAAAGACGTTAGGTCAAGGTGTAGCCCATGGAGTGGCAAGAAATGGGCTACATTTTCTACTTCAGAAAACTACGATAGCCCTCATGAAACCTGAGGGTCGAAGGTGGATTTAGCAGTAAACTAAGAGTAGAGTGCTTAGTTGAACAGGGCCCTGAAGCGCGTACACACCGCCCGTCACCCTCTTCAAGTATATTTCAGGGACTACCTAACTAAAACCCCCACGCATCTATATAGAGGAGGCAAGTCGTAACATGGTAAGCGTACTGGAAAGTGCGCTTGGACGAACCAGAGGGTAGCTTAACACAAAGCACCCGGCTTACACCTGGGAGATTTCAATTCAACCTGGCCCCTCTGAGCTAACCCTAGCCCCAAACCCAACCCACCCTACTACCAACCAACCCTAACCAAACCATTCACCCAAACAAAGTATAGGCGATAGAAATTACAATCCGGCGCAATAGACACAGTACCGTAAGGGAAAGATGAAAAAACACAACCAAGCACAACATAGCAAGGACTAACCCCTGTACCTTTTGCATAATGAATTAACTAGAAACAACTTTGCAAGGAGAGCCAAAGCCAAGACCCCCGAAACCAGACGAGCTACCCATAAACAGCTAAAAGAGCACACCCGTCTATGTAGCAAAATAGTGGGAAGATTTATGGGTAGAGGCGACAAACCTACCGAGCCTGGTGATAGCTGGTTGTCCAAGACAGAATCTTAGTTCAACTTTAAATTTACTTACAGAACCCCTAATCCCCTCGTAAATTTAATTGCTAGTCTAAAGAGGAACAGCTCTTTAGACACTAGGAAAAAACCTTAAAAAGAGAGTAAAAAACACAACACCCATAGTGGGCCCAAAAGCAGCCATCAATTAAGAAAGCGTTCAAGCTCGACACCTAAACACCAAAAAATACCAAACACAAAACTGAACTCCTTACTCCCCATTGGACTAATCTATTGCCCCATAGAAGAAACAATGTTAGTATAAGTAACATGAAGATATTCTCCCCCGCATAAGTCTACGTCAGACCGAAACATCACACTGACAATTAACGGTCCAATATGCATAGTTAACAAATAAACTATTATTTTTTCCCCCCGTTAATCCAACACAGGCATGCCTATAAGGAAAGGTTAAAAAAAGTAAAAGGAACTCGGCAAATCTCACCCCGCCTGTTTACCAAAAACATCACCTCTAGCATTACCAGTATTAGAGGCACCGCCTGCCCGGTGACATACGTTTAACGGCCGCGGTACCCTGACCGTGCAAAGGTAGCATAATCACTTGTTCCTTAAATGGGGACTTGTATGAATGGCTTCACGAGGGTTCGACTGTCTCTTACTTTTAACCAGTGAAATTGACCTGCCCGTGAAGAGGCGGGCATAACATAACAAGACGAGAAGACCCTATGGAGCTTCAATTTACCAGTGCAAATAACATACAACAAGCCCACAGGCCCTAAATCACCAAACCTGCACTGAAGATTTCGGTTGGGGCGACCTCGGAGCACAACCCAACCTCCGAGAAACACATGTTAAGACCTCACAAGTCAAAACGAACTTCCACACACAATTGATCCAACAACTTGACCAACGGAACAAGTTACCCTAGGGATAACAGCGCAATCCTGTTCTAGAGTCCATATCAACAACAGGGTTTACGACCTCGATGTTGGATCAGGACATCCTAATGGTGCAGCCGCTATTAAAGGTTCGTTTGTTCAACGATTAAAGTCCTACGTGATCTGAGTTCAGACCGGAGCAATCCAGGTCGGTTTCTATCTATTTCACATTTCTCCCTGTACGAAAGGACAAGAGAAATGGGGCCTACTTCACATAAGCGCCTTTCCCAAACAAATGATATCATCTCAATTTAACACCACACCAACACCCACCCAAGAAAAGGGCTATGTTAAGATGGCAGAGCCCGGTAACTGCATAAAATTTAAAGCTTTACAGTCAGAGGTTCAACTCCTCTTCTTAACAATATGCCCATAATCAACCTCCTACTCCTCATTATATCCATCCTAATCGCCATAGCATTTCTAATGCTAACCGAACGAAAAATCCTAGGCCACACACAACTACGCAAAGGGCCCAACATTGTGGGCCCCTACGGCTTACTACAACCCTTTGCCGACGCCCTAAAACTATTCACCAAAGAACCCCTAAAACCCTCCACATCAACCATCACCCTTTACATTATTTCCCCCGCCCTAGCCCTTACCATTGCCCTCCTACTATGAACCCCCCTCCCTATGCCCATCCCCCTAATCAACCTCAACTTAGGCCTCCTATTTATCCTAGCCGCGTCAAGCCTAACCGTCTACTCCATCCTCTGATCAGGATGAGCATCTAACTCAAACTACGCCCTAATCGGCGCATTGCGGGCGGTAGCCCAAACGATCTCATACGAAATTACCCTAGCCCTTATCCTGTTATCAGTACTACTAATAAGCGGCTCTTTTAACCTCTCCGCCCTCATCACAACACAAGAACACTCATGACTACTTCTACCATCATGACCTCTAGCCCTAATATGATTTATTTCAACACTAGCAGAAACCAACCGAGCCCCCTTCGACCTCACCGAAGGAGAATCCGAACTAGTTTCGGGCTTTAACACTGAATACGCCGCAGGTCCATTCGCCCTATTCTTCATAGCCGAATATACAAACATTATCTTAATAAACGCCCTCACCACTATAATTTTCCTAGGAACAACATTCAACATCCACTCCCCAGAACTCTACACAACCCTCTTCACCATCAAAACCCTACTCCTAACCTCCCTATTCCTATGAATTCGATCAACATACCCCCGATTCCGCTACGACCAACTCATGCACCTTCTATGAAAAAATTTCCTGCCACTCACCCTAGCACTACTAATATGACACATCTCCGTACCCATTGCAACCTCCGGCATTCCCCCACAAACCTAAGAAATATGTCTGACAAAAGAGTTACTTTGATAGAGTAAAAAATAGAGGTCTAAATCCCCTTATTTCTAGGATTATGGGAGTTGAACCCACCCCTGAGAATCCAAAATTCTCCGTGCCACCCATCACACCCTATCCTAAAGTAAGGTCAGCTAAATAAGCTATCGGGCCCATACCCCGAAAATGTTGGTTATACCCTTCCCGTACTAATTAACCCCTTGGCCCAACCCATCATTTACCCCACCATCTTCACAGGCACGCTCATTACAGCACTGAGCTCCCACTGATTCTTTGCCTGACTGGGACTAGAAATAAATATACTCGCTTTCATCCCAGTCCTAACCAAAAAAACAAGCCCCCGCTCCACAGAAGCCGCCATTAAATATTTCCTCACACAGGCAACCGCATCCATAATCCTCCTGATAGCCATCCTCTACAACAACATACTTTCCGGACAGTGAACCACAACCAACACCACCAACCCATATTCATCTCTAATAATCGTAACCGCCCTAGCAATGAAGCTAGGAATAGCCCCCTTCCACTTTTGAGTCCCAGAAGTCACCCAAGGAGTCCCCCTGACATCCGGCTTACTCCTCCTTACATGACAAAAATTAGCCCCCATTTCAATTATATACCAAATATCTTCATCGGTAGACACAAACATCCTCCTCACCCTCTCAATTCTATCTATCCTAGTAGGCGGCTGAGGCGGACTAAACCAAACCCAACTACGCAAAATCCTGGCATACTCCTCAATCACCCATATAGGATGAATAATAGCAGTACTACCATATAACCCAGACATCACTATCCTCAACCTAATCATCTACATCATCCTGACAACTACCGCATTCCTAATCCTCGACTTAAACTCTAGTGTCACAATCCTAATATTAACCCGCACCTGGAACAAGCTGACATGACTAATACCCTTAATCCCATCAACCTTATTATCCCTAGGGGGCCTGCCACCACTAACCGGCTTCCTGCCCAAATGAGCCATCATTGAAGAATTTGCAAAAAATGGCAATCTCATTACCCCCACAATCATGGCTATTATCACCCTCCTCAACCTCTACTTCTACGTACGCCTAATCTACGCCACCTCAATCACACTACTCCCCATATCTAACAACGCAAAAATGAAATGACAGTTCGAAAACACAAAACCCACCCCTCTTCTCCCCACACTCACCATTCTTACCACCCTACTCCTACCTATCTCCCCTCTCATCCTATCTATCTCATAGAAATTTAGGTTAACACAGACCAAGAGCCTTCAAAGCCCTCAGCAAGTCACAGCACTTAATTTCTGTAACACTAAGGACTGCAAAGCCCCGCTCTGCATCAACTGAACGCAAACCAGCCACTTTAATTAAGCTAAGCCCTCCCTAGACCGATGGGACTTAAACCCACAAACATTTAGTTAACAGCTAAACACCCTAATCAATTGGCTTCAGTCCACTTCTCCCGCCGCGGGGAAAAAGGCGGGAGAAGCCCCGGCAGGCCTTAAAGCTGCTCCTTCGAATTTGCAATTCAACATGACAATCACCTCGGGGCTGGTAAAAAGAGGTCTAACCCCTGTTCTTAGATTTACAGCCTAATGCCTTAACTCGGCCATTTTACCCCCCCCCCCCTTTTTTTCTCCACTAATGTTCGCCGACCGCTGGCTATTCTCCACGAACCACAAAGACATCGGGACACTATACCTGTTATTCGGCGCATGGGCTGGAGTCCTAGGCACTGCCCTAAGCCTCCTCATTCGAGCTGAACTGGGCCAACCCGGCAACCTTCTAGGCAATGACCATATCTACAATGTCATCGTCACAGCTCATGCATTCGTAATAATTTTCTTTATAGTCATACCCATTATAATTGGAGGCTTTGGCAACTGACTAGTGCCCCTAATAATCGGCGCCCCCGATATAGCATTCCCGCGCATAAATAATATAAGCTTCTGACTCCTCCCCCCCTCCTTTCTCCTACTGCTCGCTTCTGCTACAGTAGAGGCTGGCGCAGGAACAGGCTGAACAGTCTATCCGCCCCTAGCAGGAAACTACTCTCACCCAGGAGCCTCTGTAGACTTAACAATCTTCTCTTTACACCTAGCAGGCATTTCCTCTATCCTAGGAGCTATCAATTTCATCACAACAATTATTAATATAAAACCCCCTGCAATATCCCAATACCAAACCCCCCTCTTCGTCTGATCAGTCTTGATCACAGCAGTCCTACTTCTCCTTTCCCTCCCAGTCCTAGCCGCTGGCATCACCATACTACTAACAGATCGCAACCTAAACACCACATTCTTTGACCCAGCCGGAGGTGGAGATCCCATCCTATATCAGCACCTATTCTGATTTTTTGGCCACCCTGAAGTCTACATTCTCATCCTGCCGGGTTTCGGCATAATCTCCCACATCGTAACACACTATTCCGGAAAAGAAGAGCCATTTGGGTACATAGGCATAGTCTGAGCCATAGTCTCAATTGGCTTCCTGGGCTTTATCGTATGGGCCCACCACATATTCACAGTAGGAATAGACGTGGACACACGAGCCTACTTCACCTCCGCTACCATAATCATTGCCATCCCCACCGGCGTCAAAGTATTTAGCTGACTCGCTACACTCCACGGAAGCAACACTAAATGATCTGCCGCAATCCTCTGAGCCTTAGGATTCATTTTCCTCTTCACCGTAGGCGGCCTAACAGGCATCGTACTAGCAAACTCATCACTAGACATTGTATTACACGATACATACTACGTTGTAGCCCACTTTCATTACGTCCTATCAATAGGAGCTGTATTCGCCATCATGGGAGGCTTCATCCACTGGTTCCCACTATTCTCAGGCTACACCTTAGACCAGACCTATGCTAAAATTCACTTCATCACCATATTTATCGGCGTAAATTTAACTTTCTTCCCACAACATTTCCTCGGCCTGTCAGGCATACCCCGACGCTACTCCGACTACCCCGACGCGTACACCACCTGAAATATTTTATCATCCGCAGGCTCATTTATCTCCCTAACAGCAGTCATACTAATAATTTTCATAATTTGAGAAGCCTTCGCCTCAAAACGAAAAGTCCCAATAGTTGAACAACCCTCCACAAGCCTAGAGTGATTGTACGGATGCCCCCCACCCTACCACACATTTGAAGAACCCGTCTATATAAAACCAGAACAAAAAAGGAAGGAATCGAACCTCCTAAAGCTGGTTTCAAGCCAACCCCACAACCTCCATGACTTTTTCAAGAGATACTAGAAAAACCATTTCATGACTTTGTCAAAGTTAAGTTACAGGCCAAACCCTGTGTATCTTAATGGCGCACGCAGCACAGGTAGGTTTACAAGACGCTACCTCTCCTATCATAGAAGAATTGGTCATCTTTCACGACCACGCCCTCATAATCATTTTCCTAATCTGCTTCCTAGTCCTGTACGCCCTATTCCTAACACTCACAACAAAACTCACCAACACCAGCATCTCAGACGCCCAAGAGATAGAGACTATTTGAACTATCCTACCGGCCATCATCCTAATTCTAATCGCCCTCCCATCCCTACGCATCCTCTACTTAACAGACGAGATCAACGACCCTTCCTTCACCATCAAATCAATCGGTCATCAATGATACTGAACCTACGAGTACACTGACTACGGTGGATTGATCTTCAACTCTTACATGCTCCCACCACTATTCCTAGAACCAGGCGACCTTCGACTCCTCGACGTCGACAACCGAGTAGTCCTCCCAGTCGAAGCTCCCGTTCGCATAATAATCACATCCCAAGACGTCTTACACTCATGAACTGTACCCTCACTAGGCCTGAAAACGGACGCAATCCCCGGACGCCTAAACCAAACCACATTCACTGCCACGCGACCAGGAGTGTACTATGGCCAATGCTCAGAAATCTGTGGAGCTAACCACAGCTTTATGCCTATCGTCCTAGAACTAATCCCCCTAAAAATCTTCGAAATAGGGCCCGTATTCACTTTATAACTCCCCCACCCCCACAACCCATCCTACCCCCTTTCCTGAGGCCCACTGCAAAGCTAATCTAGCATTAACCTTTTAAGTTAAAGACTAAGAGAATCAACCCCTCTTTGCAGTGAAATGCCCCAACTAAATACCACCACATGGCCCACCATCATCACCCCAATACTCCTTGCACTATTCCTCATCACTCAACTAAAACTACTAAACTCACACCTCCACCCACCCACCCCACCAAAATTCACTAAACCAAAACTCCACGCCAAACCCTGAGGACCAAAATGAACGAAAGTCTATTTACCCCATTCATTACCCCCACAGTACTAGGCCTCCCCGCCGCAGTACTAGTCATCTTATTTCCCCCCTTACTGATCCCCACCTCCAAACATCTCATCAACAACCGACTAATTATTATCCAACAATGACTAATCCGACTCATCCTAAAACAAATAATAACCACCCATAACGCTAAAGGACGAACTTGATCCCTCATACTAACGTCCCTAATCATTTTCATCGCCTCAACCAACCTCCTAGGACTCCTCCCCTACTCATTTACACCAACCACCCAACTATCCATAAATTTAGCTATAGCAATTCCCTTATGAGCAAGCACGGTAGCTATGGGCCTTCGCTTCAAAGCCAAAATTACCCTAACCCACCTCTTACCACAAGGTACCCCCACACCTCTCATCCCTATACTAATTATTATTGAAACCGTCAGCCTTTTCATTCAACCACTAGCCTTAGCCGTACGCCTAACTGCTAACATCACTGCAGGCCACCTACTCATGCACCTAATCGGAAGCTCTGCACTAGCTATACTAGCCATCAACCTCCCCCTAACCCTCATCACCCTTACAATCTTAACCCTGCTAACAATCCTGGAGACTGCCATCGCCCTAATTCAAGCCTACGTCTTCACACTTCTAGTAAGCCTCTACCTGCACGACAACTCATAATGGCCCATCAATCACACGCCTACCACATAGTAAAACCTAGCCCATGACCCCTAACAGGAGCTCTCTCAGCCCTCCTAACAACATCTGGCCTAACCATGTGATTCCACTTCCACTCCACAACCCTACTATTAACAGGCCTACTAACCAATGCACTAACCATATACCAATGGTGACGAGATGTAGTGCGAGAAAGCACATACCAAGGCCACCACACACTACCCGTCCAAAAAGGCCTCCGATATGGAATAATCCTATTCATCACTTCAGAAGTCTTTTTCTTCGCCGGATTCTTCTGAGCATTCTACCACTCCAGCCTAGCCCCCACCCCTCAACTTGGAGGACACTGACCCCCAACAGGCATTATCCCCCTCAACCCCCTAGAAGTCCCACTCCTAAACACATCCGTACTACTCGCATCAGGAGTCTCAATTACCTGAGCCCATCACAGCCTGATGGAAAATAATCGAACCCAAATAATTCAAGCACTACTCATCACAATCTTACTAGGCATCTACTTCACTCTCCTTCAGGCTTCAGAATACATTGAAGCTCCTTTCACCATCTCTGACGGCATCTACGGCTCAACATTCTTCATAGCCACGGGATTCCACGGCCTCCACGTCATTATCGGATCAACTTTCCTCACTGTATGCCTAGCCCGCCAGCTATTATTCCACTTCACATCCAAACATCACTTTGGCTTTGAGGCCGCCGCCTGATACTGGCACTTTGTAGACGTAGTCTGACTGTTTCTGTACGTCTCCATCTACTGATGAGGTTCCTACTCTTTTAGTATAAACAGTACCGTTAACTTCCAATTAACTAGTTTTGACAACGCCCAAAAAAGAGTAATTAACTTCGTCCTAGCTCTAACAGTCAACACCCTCCTAGCCCTGCTACTAATAACCATCACATTCTGACTACCACAACTCTACCCCTACATAGAAAAATCCGACCCATACGAATGTGGATTTGACCCCGCATACCCCGCTCGCATTCCTTTCTCCATAAAATTTTTCTTAGTAGCCATCACCTTCCTACTATTCGACCTAGAAATCGCCCTGCTACTACCCCTGCCATGGGCCCTACAAACAACCAACTTACCACTAATAACTACATCATCACTTATATTAATTATCATCCTAGCCCTAGGCCTAACTTACGAATGATCACAAAAAGGATTAGACTGAGCCGAATTGGTAAATAGTTTAAACAAAACAAATGATTTCGACTCATTAAATTATGACAGCCATATTTACCAAATGCCCCTTATCTACATAAATATCACACTAGCATTCACCATATCACTCCTAGGCATACTAGTCTACCGCTCACACCTAATATCTTCTCTACTATGTCTAGAAGGAATAATATTATCATTGTTCATTATAATTACTCTCATAACCCTCAACACCCACTCTCTCCTAGCTAACATCATACCCATCACCATGCTAGTCTTCGCTGCCTGCGAAGCAGCAGTAGGCCTCGCCCTACTAGCCTCAATCTCCAATACATACGGCCTAGACTACGTCAACAACCTAAACCTACTTCAATGCTAAAACTAATTATCCCAACAATCATACTGCTGCCCCTAACATGACTCTCCAAAACGCACATAATCTGAATCAACACCACCACCCACAGCCTAATCATCAGCTCCATCCCCCTACTATTCCTCAATCAAACCAACAGCAACCTGTACAGCTACTCCCTTCTTTTCTCCTCCGACCCCTTATCAACCCCCCTTCTAATACTAACAACCTGACTCCTACCCCTCATAATTATAGCAAGCCAACACCATCTATCCAACGAACCCCCATCACGAAAAAAATTATACCTCACCATACTAATCTCTCTTCAAATCTCCCTAATCATAACATTCACAGCCACAGAGCTAATTATATTTTATATCCTCTTCGAAACCACTCTCATCCCCACCCTAGTCATTATCACCCGCTGAGGCAACCAGCCAGAGCGCTTAAATGCAGGCACATACTTTCTATTCTACACACTAGTAGGCTCCCTCCCCCTACTCATTGCCCTAATCCACACCTACAACACCCTAGGCTCGCTTAACATTGTATTACTAACTCTCACCGCCCGGGAGCTAACAGACTCCTGATCCAACAGCCTAATATGACTAGCGTACACAATAGCTTTCATAGTAAAAATACCCCTCTACGGACTACACCTATGACTCCCTAAAGCCCATGTAGAAGCCCCCATTGCCGGCTCAATAGTACTCGCCGCAGTGCTCTTAAAACTAGGTGGTTACGGTATAATACGCCTTATCCCCATTCTCAATCCCCTAACTAAACACATAGCCTACCCCTTTATCATACTATCCCTATGAGGCATAATCATAACAAGCTCCATCTGCTTACGACAAACCGACCTAAAATCACTCATCGCATACTCCTCAGTCAGCCACATAGCGCTTGTTGTAGCAGCTATCCTCATTCAAACCCCCTGAAGCTTCACCGGCGCAACCACCCTCATAATTGCCCATGGACTCACATCCTCCCTACTGTTCTGCCTAGCAAACTCAAACTACGAACGAACCCACAGCCGCATCATAATCCTCTCTCAAGGCCTTCAAACTCTACTCCCCCTAATAGCCCTCTGATGACTTCTAGCAAGCCTCACTAACCTTGCCCTACCACCCACCATCAACCTACTAGGAGAACTCTCCGTACTAATAGCCATATTCTCTTGATCTAACATCACCATCCTACTAACAGGACTCAACATACTAATCACAACCCTATACTCTCTCTATATATTCACCACAACACAACGAGGTACACCCACACATCACACCAACAACATAAAACCTTCTTTCACACGTGAAAACACCCTCATGCTCATACACCTATCCCCCATTCTCCTCTTGTCCCTCAACCCCAGCATCATCGCTGGATTCGCCTACTGTAAATATAGTTTAACCAAAACATCAGATTGTGAATCTAATAATAGGGCCCACAACCCCTTATTTACCGAGAAAGCTCACAAGAACTGCTAACTCTCACCCCATGTGTAACAACATGGCTTTCTCAACTTTTAAAGGATAACAGCTATCCCTTGGTCTTAGGACCCAAAAATTTTGGTGCAACTCCAAATAAAAGTAACAGCCATGTTTACCACCATAACTGCCCTCACCTTGACTTCCCTAATCCCCCCCATTACCGCTACCCTCATTAACCCCAACAAAAAAAACTCATACCCCCACTATGTAAAAACTGCCATCGCATCCGCCTTTACTATCAGCCTTATCCCAACAACAATATTTATCTGCCTAGGACAAGAAACCATCGTCACAAACTGATGCTGAACAACCACCCAGACACTACAACTCTCACTAAGCTTCAAACTTGACTACTTCTCCATAACATTCCTCCCCGTAGCACTACTCATCACTTGATCCATTATAGAATTTTCACTATGGTATATAGCCTCAGACCCAAACATCAACCAATTTCTCAAATTCCTCCTTATTTTCCTAATCACCATAATTATCCTAGTCACTGCCAATAACCTACTCCAACTCTTCATCGGCTGAGAGGGCGTAGGGATCATATCCTTCCTGCTCATTAGTTGATGATACGCCCGAACAGACGCCAACACGGCAGCTATTCAAGCAATCCTATACAATCGTATCGGCGATATTGGCTTCATCCTGGCTCTAGCATGATTCCTCCTACACTCCAACTCATGGGAACTACAACAAGTATTCCTCCTAAACAATAACCCTAACCTCCTCCCACTACTAGGACTCCTCCTAGCCGCAGCTGGCAAATCAGCCCAACTAGGCCTTCACCCCTGACTACCCTCAGCCATAGAAGGCCCAACCCCCGTCTCAGCCCTACTTCACTCAAGCACCATGGTCGTGGCTGGGGTCTTCCTACTCATCCGCTTTCACCCATTAACAGAAAACAGCCCACATATCCAAACCCTTACACTATGCTTAGGGGCCATCACCACCCTGTTCGCAGCAATCTGCGCCCTCACACAAAACGACATTAAGAAAATCGTAGCTTTCTCCACCTCAAGTCAACTAGGACTTATAATGGTCACAATTGGCATTAACCAGCCACACCTGGCACTCCTCCACATCTGCACCCACGCCTTCTTCAAAGCCCTTTTATTCATATGTTCTGGGTCCATCATCCACAACCTCAACAATGAGCAAGACATCCGAAAAATAGGAGGACTACTCAAAACCATACCCCTAACCTCAACCTCCCTCACTATCAGCAGCCTAGCCCTCGCAGGAATACCCTTCCTCTCAGGCTTCTACTCCAAAGACCTCATTATCGAGACCGCAAACATATCCTATACCAACACCTGAGCCCTGTCTATCACTCTCATCGCCACCTCCTTAACAGGCGCCTACAGCACTCGAATAATCCTCCACACCCTTACAAGCAAACCCCACTTCCCAACCCCAATCTCTATCAATGAAAACAACCCCACTCTACTTAAACCCATCAAGCGCCTTATGCTAGGAAGCCTATTCGCAGGATTCCTAATCACCAACAACATCCCCCCTATATCCCTGCCCCAAGTAACAACCCCCCCTTACCTAAAACTCGCAGCTCTAGCTGCCACCCTCCTAGGTCTCCTAGTAGCCCTAGACTTAAACTACCTAGCCAACAAACTCAAGACAAAAACCCCTCCACCCACATTCTATTTCTCCATCATACTCGGATTCTACCCTAGCATCATCCACCGCATAATCCCCCACCTAAGCCTTCTCATAAGCCAAAACTTATCCCTACTCCTACTAGACCTAACCTGACTAAAAAAACTAATACCCAAAACAATCTCACAACACCAAACCTCAGCCTCCATCACTATTTCAACCCAAAAAGGTTTAATCAAACTCTACTTCCTCTCTTTCCTCATCCCACTCCTCCTAATCCTCCTTATAATCTCATAACCTATTACCCCGAGCAATCTCAATTACAACATAAACACCAACAAATAACGTTCAACCAGTAACCACCACCAACCAACGCCCATAATCATATAAAGCCCCCGCACCAATAGAATCCTCCCGAATCAACCCCGACCCTTCCCCTTCATAAATTATCCAGCTCCCCACGCTATTAAAATTCACCACTACCACCACTCCATCATACTCTTTTACCCACAACACCAGCCCCACTTCCATCACTAATCCCACCAGAACACTCACCAATACCTCAACCCCTGACCCCCATGCCTCAGGATATTCCTCAATAGCTATTGCCGTAGTATACCCAAAAACAACCATCATACCCCCTAAATAAATTAAAAAAACCATTAAACCCATATAACCTCCCCCACAATTTAAAATAACTGCACACCCAACCGCACCACTAATAATCAACACTAAACCCCCATAAATAGGAGAGGGCTTAGAAGAAAACCCCACGAACCCTATCACTAAAATTACACTCAACAGAAACAAAGCATATGTCATTGTTCTCGCATAGACTGTGACTATGACCAATGGTATGAAAAAACATCGTTGTACCTCAACTACAAGAACACTAATGACCTCAACACGTAAAACCAACCCACTAATAAAATTAATCAACCACTCACTTATCGACCTCCCCACCCCATCAAACATCTCCGCATGATGGAACTTCGGCTCACTCCTAGGCGCCTGCTTAATCATCCAAATCACCACTGGACTATTCCTAGCTATACATTATTCACCAGACGCCTCCACTGCCTTTTCATCAATCGCCCACATCACTCGAGATGTAAACTACGGCTGAATAATTCGCCACCTCCACGCTAACGGCGCCTCAATATTCTTTATCTGCCTCTTCTTACATATCGGCCGAGGCCTATACTATGGCTCATTCACCCACCTAGAAACCTGAAACATCGGCATCATCCTACTATTTACAACTATAATAACAGCCTTCATAGGTTACGTCCTCCCATGAGGCCAAATATCCTTCTGAGGAGCCACAGTAATCACAAATCTACTGTCCGCCATCCCATACATTGGAACAGACCTGGTCCAATGAGTCTGAGGTGGCTACTCAGTAAATAGCCCCACTCTAACACGATTCTTCACCCTACACTTCATACTACCCTTCATTATTACAGCCCTAACAACTCTACACCTCTTATTCCTACACGAAACAGGATCAAATAACCCCCTGGGAATCCCCTCCCATTCCGACAAAATCACCTTCCACCCCTACTACACAATCAAAGACATCCTAGGCCTACTCCTTTTTCTCCTCGCCCTAATAACACTAACACTACTCTCACCAGACCTCCTAAGCGACCCAGACAACTACACCTTAGCTAACCCCCTAAGCACCCCACCCCACATTAAACCCGAATGATATTTCCTATTCGCCTACGCAATCCTACGATCCGTCCCCAACAAACTAGGAGGTGTAATAGCCCTCATACTATCCATCCTAATCCTAACAACAATCCCTGCCCTTCACATGTCCAAGCAACAGAGCATAACATTTCGCCCATTGAGCCAATTCCTATATTGACTTTTAATCGCCGACCTTCTAATTCTCACCTGAATTGGAGGGCAACCAGTAAGCTACCCCTTCATCACCATTAGCCAAGTAGCATCCACATTGTACTTCACTACTATCCTTCTACTTATACCAGCCTCTTCCCTGATCGAAAACCACATACTCAAATGAACCTGCCCCTGTAGTACAAATAAGTACACCAGCCTTGTAACCTGAAAATGAAGACCCTCTTCCATGGGCAAAAAAAATCAGAGAAAAAGCACTTAACTTCACCGTCAGCCCCCAAAGCCAACATTCTAATTTTAAACTACTCTCTG
